# Supplementary material for: Frequency of Tongue Cleaning Impacts the Human Tongue Microbiome Composition and Enterosalivary Circulation of Nitrate
Source: Front Cell Infect Microbiol. 2019 Mar 1;9:39. doi: 10.3389/fcimb.2019.00039 (PMC6406172; doi:10.3389/fcimb.2019.00039)
Supplement: Supplementary file 2 [file Table_1.xlsx]

## Sheet: sTable _1
		Zero vs One			Zero vs Two			One vs Two
Species name	Max group mean	Log₂ fold change	FDR p-value	Max group mean	Log₂ fold change	FDR p-value	Max group mean	Log₂ fold change	FDR p-value
Haemophilus parainfluenzae	11847	-2.86	0.01	6211.1	-1.59	0.31	11847	1.27	0.24
Leptotrichia sp._oral_taxon_417	6098.25	4.06	0.00982	6098.25	3.43	0.06	718.6	-0.63	0.74
Prevotella salivae	2186	3.5	0.00427	2186	1.9	0.25	728	-1.6	0.16
Prevotella sp._oral_taxon_313	1459.5	3.01	0.02	1459.5	1.21	0.52	889.8	-1.8	0.14
Haemophilus paraphrohaemolyticus	1113.46	-2.38	0.28	398	2.65	0.29	1113.46	5.03	0.000301
Leptotrichia wadei	935.25	4.52	0.02	935.25	6.49	0.00134	45.38	1.97	0.3
Veillonella parvula	681.77	-2.97	0.00534	397.6	-2.04	0.12	681.77	0.93	0.37
Prevotella nanceiensis	648.38	-2.87	0.04	612.3	-2.78	0.08	648.38	0.09	0.96
Granulicatella adiacens	620	-2.66	0.00704	552.6	-2.41	0.04	620	0.26	0.79
Rothia mucilaginosa	608.85	-3.62	0.00221	444.9	-3.21	0.02	608.85	0.41	0.76
Campylobacter rectus	528.75	2.84	0.21	528.75	5.05	0.02	62.54	2.21	0.22
Streptococcus sp._oral_taxon_074	507.69	-2.85	0.01	474.3	-2.39	0.07	507.69	0.46	0.72
Selenomonas sp._oral_taxon_136	435.75	4.58	0.00104	435.75	2.5	0.16	87.8	-2.09	0.14
Tannerella sp._oral_taxon_286	364	5.38	0.000576	364	5.44	0.00134	9	0.06	0.97
Prevotella oulorum	220.5	8.1	5.9e-06	220.5	4.36	0.05	10.3	-3.74	0.05
Prevotella veroralis	192	3.51	0.04	192	3.36	0.09	23	-0.15	0.95
Ruminococcaceae sp._oral_taxon_075	125.5	4.11	0.01	125.5	3.49	0.06	11	-0.62	0.74
Selenomonas flueggei	121.25	9.84	1.88e-06	121.25	7.87	2.34e-05	0.7	-1.96	0.46
Prevotella sp._oral_taxon_305	79.25	3.84	0.04	79.25	2.69	0.23	14.8	-1.14	0.51
Dialister invisus	68.5	6.7	5.83e-05	68.5	5.01	0.00775	2.7	-1.69	0.37
SR1_G1 sp._oral_taxon_345	59.92	-5.42	0.04	15.8	-3.26	0.35	59.92	2.16	0.37
{Unknown Species} Prevotella	55.25	4.3	0.00182	55.25	3.13	0.06	7.4	-1.17	0.39
Leptotrichia sp._oral_taxon_212	49.46	-3.07	0.13	7.25	0.41	0.9	49.46	3.48	0.03
Selenomonas sputigena-2	45	5.76	0.000247	45	4.63	0.00946	1.9	-1.13	0.53
Alloscardovia omnicolens	42.75	8.36	0.000145	42.75	8.72	0.000992	0	0.36	0.95
Veillonella sp._oral_taxon_917	32.5	8.04	0.00088	32.5	5.23	0.03	0.8	-2.81	0.34
Parvimonas sp._oral_taxon_110	30.69	-4.44	0.04	21.8	-3.76	0.12	30.69	0.68	0.75
SR1_G1 sp._oral_taxon_874	20.77	-3.37	0.17	2.5	1.42	0.7	20.77	4.79	0.00768
Leptotrichia sp._oral_taxon_498	20.75	7.3	0.00165	20.75	3.99	0.09	1.5	-3.31	0.21
Selenomonas sp._oral_taxon_134	18.75	5.96	0.00104	18.75	4.77	0.02	0.6	-1.19	0.61
Prevotella aurantiaca	10.38	-6.93	0.06	49.3	-8.83	0.02	49.3	-1.9	0.37
Centipeda periodontii	10.25	6.32	0.00165	10.25	5.21	0.01	0.2	-1.11	0.74
Bifidobacterium dentium	8	5.96	0.00482	8	3.9	0.06	0.7	-2.06	0.41
Prevotella intermedia	5.75	5.43	0.02	5.75	2.33	0.35	1	-3.1	0.22
{Unknown Species} Kingella	3	4.56	0.03	3	4.91	0.06	0	0.35	0.94
{Unknown Species} Actinomyces	2.25	3.64	0.04	2.25	2.74	0.15	0.3	-0.91	0.74
Rothia dentocariosa	2.25	0.72	0.76	15.9	-2.42	0.16	15.9	-3.14	0.00768

## Sheet: sTable_2
	Two Cleanings Per Day	treatment 7 days vs baseline			recovery 3 days vs baseline			recovery 7 days vs baseline
	Name	Max group mean	Log₂ fold change	FDR p-value	Max group mean	Log₂ fold change	FDR p-value	Max group mean	Log₂ fold change	FDR p-value
	Haemophilus parainfluenzae	8371.9	1.46	0.27	7129.78	0.18	0.97	6254.5	-0.13	0.99
	Neisseria subflava	4825	2.03	0.21	3847.89	1	0.66	2571.6	0.3	0.92
	Prevotella melaninogenica	4223.5	0.2	0.95	4223.5	0.23	0.96	4223.5	-0.12	0.99
	Fusobacterium periodonticum	2031.8	-0.48	0.79	2031.8	0.07	1	2189.7	-0.22	0.94
	Veillonella dispar	1862.1	-0.17	0.95	1862.1	0.32	0.91	1862.1	0.09	1
	Capnocytophaga sputigena	273.8	5.44	0.0001	95.44	3.21	0.09	21.4	0.75	0.81
	Capnocytophaga granulosa	126.1	3.96	0.04	56.11	2.64	0.23	50	2.2	0.36
	Haemophilus sp._oral_taxon_036	125.9	-3.82	0.0022	125.9	-3.64	0.02	125.9	-1.81	0.31
	Mycoplasma orale	93.5	6.62	4.46e-05	9.44	3.08	0.16	16.2	3.47	0.11
	Capnocytophaga gingivalis	90.2	3.22	0.02	70.22	2.36	0.16	66.8	1.74	0.35
	Capnocytophaga sp._oral_taxon_878	50.6	6.85	0.000741	12.33	4.84	0.08	0.3	-1.74	0.71
	Aggregatibacter sp._oral_taxon_458	32.2	-2.88	0.07	32.2	-3.5	0.04	32.2	-2.56	0.15
	Kingella denitrificans	15.7	-2.59	0.15	15.7	-2.44	0.23	15.7	-4.52	0.00907
	Neisseria bacilliformis	15.1	6.58	0.0022	2.89	3.38	0.23	16.8	6.39	0.00606
	Kingella sp._oral_taxon_012	13.7	4.5	0.03	5.44	2.64	0.3	2.1	1.58	0.65
	Actinomyces sp._oral_taxon_169	13.2	-4.83	0.00353	13.2	-3.04	0.09	13.2	-1.75	0.34
	Peptostreptococcaceae sp._oral_taxon_081	11.3	-2.71	0.14	11.3	-5.16	0.02	11.3	-2.54	0.23
	Corynebacterium diphtheriae	10.7	-6	0.02	10.7	-6.23	0.04	10.7	-6.37	0.00907
	Corynebacterium matruchotii	8	-4.75	0.00356	8	-5.74	0.02	8	-3.43	0.00907
	Aggregatibacter sp._oral_taxon_513	4.8	-4.11	0.04	4.8	-3.75	0.09	4.8	-2.1	0.26
	Abiotrophia defectiva	3.2	4.11	0.07	2.89	3.71	0.13	7.1	5.95	0.00498
	Leptotrichia sp._oral_taxon_217	1.2	3.24	0.29	2.44	3.92	0.23	38.4	8.02	0.00277
	Selenomonas flueggei	0.8	0.94	0.78	0.7	-0.18	0.99	8.1	4.41	0.04
	One Cleaning Per Day	treatment 7 days vs baseline			recovery 3 days vs baseline			recovery 7 days vs baseline
	Name	Max group mean	Log₂ fold change	FDR p-value	Max group mean	Log₂ fold change	FDR p-value	Max group mean	Log₂ fold change	FDR p-value
	Haemophilus parainfluenzae	11936	-0.38	0.78	11936	-0.48	0.94	11936	-0.47	0.94
	Neisseria subflava	6854.62	-0.21	0.91	6854.62	-0.32	0.96	6854.62	-0.28	0.94
	Fusobacterium periodonticum	2090.38	-0.45	0.71	2111.92	-0.13	1	2090.38	-0.12	1
	Prevotella melaninogenica	1968.62	-1.04	0.57	1968.62	-0.52	0.96	2248.85	0.36	0.94
	Porphyromonas sp._oral_taxon_278	1858.38	0.22	0.91	4119.5	1.38	0.41	2843.46	0.96	0.88
	Capnocytophaga sputigena	1097.62	4.35	0.02	86.15	-0.23	1	86.15	-0.62	0.94
	Kingella oralis	540.08	6.97	1.29e-07	11.42	0.7	0.96	8.38	-1.28	0.94
	Moraxella osloensis	382.85	5.31	0.03	194.58	4.13	0.36	18.15	0.91	0.94
	Lautropia mirabilis	108.08	3.75	0.00184	32.58	2.02	0.41	19.92	1.35	0.93
	Actinomyces meyeri	79.69	3.68	0.03	13.5	0.22	1	9	-0.76	0.94
	Capnocytophaga sp._oral_taxon_332	48.46	4.47	0.02	9.42	1.42	0.91	1.77	-1.72	0.94
	Abiotrophia defectiva	21.08	4.13	0.01	19.83	4.05	0.05	7.77	2.59	0.64
	SR1 G1 sp._oral_taxon_874	20.85	-3.92	0.03	20.85	-1.82	0.78	20.85	-0.96	0.94
	{Unknown Species} Capnocytophaga	4.31	3.29	0.1	8.75	4.76	0.04	0.23	-0.92	0.94
	Ottowia sp._oral_taxon_894	4.08	5.75	0.00652	0.58	2.59	0.66	0	-0.05	1
	Treponema denticola	3.46	4.63	0.02	1.25	3.3	0.41	0.08	0.2	1
	Zero Cleanings Per Day	treatment 7 days vs baseline			recovery 3 days vs baseline			recovery 7 days vs baseline
	Name	Max group mean	Log₂ fold change	FDR p-value	Max group mean	Log₂ fold change	FDR p-value	Max group mean	Log₂ fold change	FDR p-value
	Leptotrichia sp._oral_taxon_417	6178.75	-0.34	0.99	6178.75	-0.89	0.9	6178.75	-0.79	1
	Haemophilus parainfluenzae	3934.25	1.42	0.76	4963.33	1.1	0.89	3282.5	0.46	1
	Neisseria subflava	3502	0.3	0.99	3502	-0.87	0.93	4916.75	0.44	1
	Prevotella salivae	2226.25	-0.81	0.98	2226.25	-0.96	0.9	2226.25	-0.65	1
	Fusobacterium periodonticum	1851.5	-0.73	0.99	1851.5	-0.00802	1	1851.5	0.22	1
	Haemophilus pittmaniae	413.25	-1.16	0.98	413.25	-9.15	0.03	922.5	1.1	1
	Leptotrichia sp._oral_taxon_218	314.5	-10.97	0.02	314.5	-11.37	0.03	314.5	-8.47	0.00642
	SR1 G1 sp._oral_taxon_875	200.25	-8.1	0.02	200.25	-3.02	0.64	200.25	-2.9	1
	Veillonella rogosae	175.25	-4.66	0.02	175.25	-2.29	0.64	175.25	-1.27	1

## Sheet: sTable_3
	KEGG Enzymes with Significant Differences in Abundance by Tongue Cleaning	Zero				Once				Twice
Enzyme ID	KEGG_Description	Baseline	Treatment	Recovery_3	Recovery_7	Baseline	Treatment	Recovery_3	Recovery_7	Baseline	Treatment	Recovery_3	Recovery_7
K00004	(R,R)-butanediol dehydrogenase / diacetyl reductase [EC:1.1.1.4 1.1.1.303]	0.000234681	0.000260271	0.000172058	0.00034103	0.000450171	0.000492336	0.000452873	0.000456607	0.000212573	0.000387411	0.000310991	0.000254383
K00140	malonate-semialdehyde dehydrogenase (acetylating) / methylmalonate-semialdehyde dehydrogenase [EC:1.2.1.18 1.2.1.27];methylmalonate-semialdehyde dehydrogenase [EC:1.2.1.27]	0.000136161	0.000190354	0.000225496	0.00019086	0.000444743	0.000372717	0.00037271	0.000379037	0.000284396	0.000333766	0.000300239	0.000258111
K00266	glutamate synthase (NADPH/NADH) small chain [EC:1.4.1.13 1.4.1.14]	0.000957939	0.000692584	0.000960573	0.000742387	0.000462064	0.000467331	0.00055661	0.000542984	0.00085823	0.000585886	0.00069598	0.000739789
K00275	pyridoxamine 5'-phosphate oxidase [EC:1.4.3.5]	0.000183112	0.000257137	0.000206127	0.000249492	0.000452925	0.000452685	0.000492331	0.000466609	0.000253266	0.000358422	0.000314944	0.000233376
K00324	NAD(P) transhydrogenase subunit alpha [EC:1.6.1.2]	8.88997e-05	0.000155605	0.000171578	0.000103692	0.00030015	0.000291938	0.000420301	0.000350563	0.000212094	0.000221103	0.000212576	0.000183955
K00358	None	0.000752884	0.000690042	0.000654715	0.000657937	0.000439881	0.000453081	0.00046252	0.000430812	0.000467943	0.000428794	0.00043129	0.000486064
K00368	Nitrite reductase (NO-forming) [EC:1.7.2.1]	0.000168634	0.000213429	0.000164778	0.000231133	0.000405482	0.000415	0.000367292	0.000378941	0.000207543	0.000324908	0.00027654	0.000191821
K00382	dihydrolipoamide dehydrogenase [EC:1.8.1.4]	0.00099807	0.00105764	0.00095683	0.00110584	0.00125621	0.00131795	0.00128465	0.00128167	0.00101917	0.00122177	0.00115656	0.00109923
K00384	thioredoxin reductase (NADPH) [EC:1.8.1.9]	0.00123258	0.00122709	0.0011952	0.00117935	0.00100173	0.00106713	0.00103535	0.00100667	0.00114681	0.00107436	0.00108967	0.00117432
K00432	glutathione peroxidase [EC:1.11.1.9]	0.000788874	0.000625035	0.000768802	0.00066391	0.000458602	0.000418645	0.000505712	0.00054545	0.000901661	0.000634308	0.000750407	0.000752291
K00549	5-methyltetrahydropteroyltriglutamate--homocysteine methyltransferase [EC:2.1.1.14]	0.000398816	0.000595938	0.000502094	0.000533586	0.000802418	0.000773594	0.00072786	0.000749439	0.000578427	0.000719889	0.000677079	0.000630787
K00558	DNA (cytosine-5-)-methyltransferase [EC:2.1.1.37]	0.000948032	0.000764845	0.000822824	0.000847171	0.000554776	0.000585641	0.000510598	0.000527356	0.000679287	0.000554779	0.000612733	0.000641834
K00568	3-demethylubiquinone-9 3-methyltransferase [EC:2.1.1.- 2.1.1.64]	0.000274237	0.000326881	0.000241019	0.000380512	0.000593916	0.000598462	0.000557681	0.000575175	0.000288885	0.000482969	0.000406573	0.000278031
K00599	None	0.00223525	0.00205746	0.00215025	0.00201822	0.00151272	0.00167951	0.0016289	0.00160179	0.00186608	0.00174976	0.00185083	0.00205127
K00602	phosphoribosylaminoimidazolecarboxamide formyltransferase / IMP cyclohydrolase [EC:2.1.2.3 3.5.4.10]	0.00221407	0.00202323	0.00214877	0.00206568	0.00183452	0.0018387	0.00190832	0.00193052	0.0022159	0.00202222	0.00210846	0.00207877
K00615	transketolase [EC:2.2.1.1]	0.00190947	0.00161839	0.0016952	0.00154675	0.00105984	0.00116033	0.00105091	0.00104633	0.00121285	0.00119252	0.0011633	0.00133907
K00639	glycine C-acetyltransferase [EC:2.3.1.29]	0.000514565	0.000383175	0.000514286	0.000452344	0.000299975	0.000272183	0.000334064	0.000368561	0.000625983	0.00044598	0.000529647	0.000516153
K00647	3-oxoacyl-[acyl-carrier-protein] synthase I [EC:2.3.1.41]	0.00048707	0.000566742	0.000479428	0.000620081	0.000871647	0.000865959	0.000792295	0.000838495	0.000612818	0.000779896	0.000717957	0.000536621
K00656	formate C-acetyltransferase [EC:2.3.1.54]	0.00106531	0.000984395	0.00100312	0.000963993	0.000762739	0.000742058	0.000707703	0.000750271	0.000813851	0.000824644	0.00081658	0.000866207
K00795	geranyltranstransferase [EC:2.5.1.10];farnesyl diphosphate synthase [EC:2.5.1.1 2.5.1.10]	0.00037649	0.00049258	0.000365787	0.000553827	0.000856757	0.000803176	0.00077078	0.000799291	0.000517155	0.000665155	0.000592247	0.000432316
K00845	glucokinase [EC:2.7.1.2]	0.00106622	0.000920524	0.00101068	0.000926276	0.000651717	0.000716577	0.000686483	0.000684626	0.000770285	0.000773555	0.000800626	0.000873146
K00845	glucokinase [EC:2.7.1.2]	0.00106622	0.000920524	0.00101068	0.000926276	0.000651717	0.000716577	0.000686483	0.000684626	0.000770285	0.000773555	0.000800626	0.000873146
K00850	6-phosphofructokinase [EC:2.7.1.11]	0.000883086	0.000827655	0.00093224	0.000776083	0.000609843	0.000614096	0.000560087	0.00058146	0.000799718	0.000716933	0.000747714	0.000834054
K00868	pyridoxine kinase [EC:2.7.1.35]	0.000637493	0.000615608	0.000632495	0.000591335	0.000475344	0.000386069	0.000395288	0.000449236	0.000643438	0.000490668	0.000541057	0.000575554
K00874	2-dehydro-3-deoxygluconokinase [EC:2.7.1.45]	0.000386803	0.000312962	0.000325537	0.000281957	9.00652e-05	0.000107073	7.52697e-05	7.73366e-05	0.000161373	0.000119604	0.000126923	0.000184533
K00936	None	0.000961672	0.000950313	0.0008912	0.000796813	0.000472374	0.000557656	0.000465081	0.000438108	0.000665623	0.000597619	0.000590155	0.000804244
K00970	poly(A) polymerase [EC:2.7.7.19]	0.000288739	0.000349019	0.000336321	0.000353439	0.000541974	0.000518891	0.000581181	0.000554882	0.000390912	0.000451273	0.000430388	0.000355438
K00971	mannose-1-phosphate guanylyltransferase [EC:2.7.7.22]	0.000764059	0.000561288	0.000697815	0.000599608	0.00034655	0.000380793	0.000418434	0.000420859	0.000627451	0.000503071	0.000566144	0.000587239
K01057	6-phosphogluconolactonase [EC:3.1.1.31]	0.000278975	0.000343663	0.000345731	0.000361852	0.000548317	0.000540975	0.000584089	0.000563194	0.00037831	0.000472653	0.000445417	0.000398727
K01081	5'-nucleotidase [EC:3.1.3.5]	0.000536581	0.000441123	0.00049787	0.000444233	0.000239574	0.000296422	0.000219078	0.000249211	0.000408826	0.000381709	0.000416735	0.000469235
K01092	myo-inositol-1(or 4)-monophosphatase [EC:3.1.3.25]	0.000352273	0.000498454	0.000314032	0.000492431	0.000709444	0.000684726	0.00065868	0.000680964	0.000433542	0.00058971	0.000518086	0.000438797
K01153	type I restriction enzyme, R subunit [EC:3.1.21.3]	0.000866503	0.000829901	0.000848066	0.000831462	0.000671273	0.000573988	0.000600615	0.000672151	0.00101999	0.000815976	0.000899839	0.000897473
K01154	type I restriction enzyme, S subunit [EC:3.1.21.3]	0.000960165	0.000892316	0.000905212	0.000903967	0.000699659	0.000562563	0.000563666	0.000690534	0.00112185	0.00087764	0.000973214	0.000966924
K01187	alpha-glucosidase [EC:3.2.1.20]	0.00051995	0.000436261	0.000452744	0.000406981	0.000149179	0.000248695	0.000133394	0.000152262	0.000324505	0.000274169	0.000284286	0.000312139
K01190	beta-galactosidase [EC:3.2.1.23]	0.00107089	0.000948659	0.00101459	0.000922488	0.000654256	0.000748395	0.000695163	0.000720478	0.00101064	0.000870909	0.000914729	0.000931411
K01206	alpha-L-fucosidase [EC:3.2.1.51]	0.000702703	0.000567335	0.00068473	0.000586036	0.000408283	0.000417047	0.000534283	0.000518913	0.000727062	0.000535406	0.00064249	0.000660927
K01269	aminopeptidase [EC:3.4.11.-]	0.000542157	0.000504031	0.00051906	0.000458734	0.000266498	0.000305235	0.00027822	0.000263884	0.000362281	0.00035936	0.000352146	0.000493322
K01417	None	0.000574151	0.000547023	0.000541898	0.000487225	0.000294776	0.000331327	0.000291432	0.000276709	0.000390579	0.000389459	0.000377602	0.000505146
K01524	guanosine-5'-triphosphate,3'-diphosphate pyrophosphatase [EC:3.6.1.40];exopolyphosphatase / guanosine-5'-triphosphate,3'-diphosphate pyrophosphatase [EC:3.6.1.11 3.6.1.40]	0.00100896	0.00105471	0.0012108	0.00120428	0.0014441	0.00146999	0.0015144	0.00144894	0.00129915	0.00131471	0.00133506	0.0013622
K01534	Cd2+/Zn2+-exporting ATPase [EC:3.6.3.3 3.6.3.5]	0.00116635	0.000902459	0.0010918	0.000890976	0.000523865	0.000528195	0.000535405	0.000539014	0.000946842	0.00069749	0.000775297	0.000888779
K01625	2-dehydro-3-deoxyphosphogluconate aldolase / 4-hydroxy-2-oxoglutarate aldolase [EC:4.1.2.14 4.1.3.16]	0.000992398	0.000927607	0.000871179	0.000893393	0.000785097	0.000829362	0.000694964	0.000729346	0.000599445	0.000735567	0.000659668	0.000650717
K01628	L-fuculose-phosphate aldolase [EC:4.1.2.17]	0.000435525	0.000294773	0.00034367	0.00032051	9.76683e-05	0.000126895	7.23469e-05	7.14494e-05	0.000140355	0.000128312	0.000120334	0.000189977
K01740	O-acetylhomoserine (thiol)-lyase [EC:2.5.1.49]	0.000595209	0.000541791	0.000620028	0.000600886	0.000370908	0.000362749	0.000337274	0.000386937	0.000684255	0.00054673	0.000616559	0.000682571
K01759	lactoylglutathione lyase [EC:4.4.1.5]	0.000682577	0.000744411	0.000763788	0.000668906	0.000803603	0.000862536	0.000949477	0.000855154	0.000721781	0.000779047	0.00076613	0.000780705
K01784	UDP-glucose 4-epimerase [EC:5.1.3.2]	0.0014228	0.00128208	0.00142389	0.00133825	0.00112575	0.00113615	0.00113142	0.00115064	0.00142134	0.00124658	0.00132875	0.00141359
K01790	dTDP-4-dehydrorhamnose 3,5-epimerase [EC:5.1.3.13]	0.000918933	0.000891279	0.000850916	0.000832833	0.00066831	0.000769566	0.000747855	0.000722442	0.000774169	0.000794216	0.000790106	0.000872678
K01808	ribose 5-phosphate isomerase B [EC:5.3.1.6]	0.00100013	0.000805295	0.000948622	0.000883029	0.000587633	0.000664279	0.000638146	0.000626345	0.000712533	0.000687774	0.000714084	0.000770466
K01834	phosphoglycerate mutase [EC:5.4.2.1]	0.00198913	0.00195625	0.00200261	0.0018427	0.00158917	0.0016246	0.00158432	0.00159722	0.00191347	0.00177958	0.00182986	0.00201318
K01915	glutamine synthetase [EC:6.3.1.2]	0.00118798	0.00110871	0.00119912	0.0011582	0.000960682	0.000973697	0.000860501	0.000935733	0.0011396	0.00108591	0.00113462	0.00118338
K01989	putative ABC transport system substrate-binding protein	0.000729121	0.000579921	0.000637852	0.000544021	0.000250908	0.000302208	0.00024697	0.000238975	0.000385663	0.000324928	0.000332008	0.000473621
K01990	ABC-2 type transport system ATP-binding protein	0.00195594	0.00203503	0.00202761	0.00182376	0.00147217	0.00149731	0.00164513	0.00161383	0.00210044	0.00179673	0.00193721	0.00225371
K01992	ABC-2 type transport system permease protein	0.00137186	0.00157762	0.00128319	0.00130277	0.00111994	0.00111766	0.00121576	0.00119131	0.00155862	0.00132186	0.00136348	0.00165999
K01999	branched-chain amino acid transport system substrate-binding protein	0.000579463	0.000479179	0.000514767	0.000420251	0.00023484	0.000253938	0.000214671	0.000210584	0.000338503	0.000297496	0.000291476	0.000410143
K02006	cobalt/nickel transport system ATP-binding protein	0.00171968	0.00172333	0.00188546	0.00149646	0.00108706	0.00113282	0.00103129	0.00103143	0.00144946	0.00132197	0.00135826	0.00175561
K02008	cobalt/nickel transport system permease protein	0.00120557	0.00119395	0.00132303	0.00103083	0.00075059	0.000803552	0.00070512	0.000699279	0.000957393	0.000894097	0.000879701	0.00115271
K02010	iron(III) transport system ATP-binding protein [EC:3.6.3.30]	0.000769467	0.000698778	0.000687512	0.000608369	0.000558978	0.000548057	0.000473052	0.000474056	0.000436031	0.000515194	0.000439035	0.000453203
K02011	iron(III) transport system permease protein	0.000781432	0.000731577	0.000696613	0.000618524	0.000586926	0.000575008	0.00050845	0.000500551	0.000466089	0.000544313	0.000462052	0.000495685
K02014	iron complex outermembrane recepter protein	0.00454977	0.00432241	0.00404014	0.00496146	0.00589866	0.00566025	0.0059038	0.00602036	0.00471078	0.00534188	0.00515853	0.00413832
K02025	multiple sugar transport system permease protein	0.00171025	0.00149223	0.00179755	0.00138819	0.000595559	0.000794423	0.000499379	0.000518446	0.000925304	0.00085574	0.000907608	0.00127427
K02026	multiple sugar transport system permease protein	0.00173147	0.00150795	0.00182598	0.00140716	0.000608199	0.000810507	0.000515529	0.000528998	0.000943562	0.000876621	0.000924521	0.00129788
K02027	multiple sugar transport system substrate-binding protein	0.00181451	0.00153396	0.00182375	0.00144769	0.000602893	0.000803197	0.000508074	0.000530571	0.000929064	0.000868243	0.000912209	0.0013049
K02031	peptide/nickel transport system ATP-binding protein	0.00137817	0.00118097	0.00131063	0.00109738	0.000885789	0.00086357	0.000798834	0.000790306	0.000961267	0.000904902	0.000872198	0.00104265
K02032	peptide/nickel transport system ATP-binding protein	0.0015709	0.00142493	0.00165921	0.00139005	0.00130307	0.00125649	0.00115769	0.00116892	0.00131699	0.00131366	0.0013209	0.00149137
K02033	peptide/nickel transport system permease protein	0.00183143	0.00163986	0.00183093	0.00163044	0.00150946	0.00148036	0.00134894	0.00136977	0.00140962	0.00149823	0.00145843	0.00161443
K02034	peptide/nickel transport system permease protein	0.00180994	0.00162984	0.00181616	0.00162253	0.0015046	0.00147714	0.00134755	0.00136785	0.00140473	0.00149329	0.00145662	0.00161024
K02042	phosphonate transport system permease protein	0.000368234	0.000306965	0.000283707	0.00025723	9.05703e-05	0.00012086	9.30427e-05	8.49617e-05	0.000121482	0.000130578	0.000111617	0.000173537
K02057	simple sugar transport system permease protein	0.00102128	0.00104136	0.0012085	0.000898854	0.000729963	0.00080129	0.000675058	0.000679048	0.0008798	0.000931066	0.000937954	0.00110403
K02078	acyl carrier protein	0.0015799	0.00162295	0.00148293	0.00170489	0.00181087	0.00182255	0.00182928	0.00184478	0.00166076	0.00177692	0.00171998	0.0015877
K02199	cytochrome c biogenesis protein CcmG, thiol:disulfide interchange protein DsbE	0.000104311	0.0002176	0.000174291	0.000155166	0.000398761	0.000325293	0.000333163	0.000345892	0.000239132	0.000290766	0.000254795	0.000178372
K02231	adenosylcobinamide kinase / adenosylcobinamide-phosphate guanylyltransferase [EC:2.7.1.156 2.7.7.62]	0.000742474	0.000508893	0.000678652	0.000531077	0.000305537	0.000367757	0.000443698	0.000371014	0.000426793	0.000354537	0.000380689	0.00048407
K02302	uroporphyrin-III C-methyltransferase / precorrin-2 dehydrogenase / sirohydrochlorin ferrochelatase [EC:2.1.1.107 1.3.1.76 4.99.1.4]	0.000361486	0.000403339	0.0002619	0.000520085	0.000685658	0.000731204	0.00070123	0.000692114	0.000322422	0.000587383	0.000477	0.000392028
K02304	precorrin-2 dehydrogenase / sirohydrochlorin ferrochelatase [EC:1.3.1.76 4.99.1.4]	0.000551418	0.000351783	0.000480321	0.000397849	0.000191693	0.000196773	0.000172165	0.000172534	0.000281064	0.000226216	0.000248124	0.000332886
K02355	elongation factor EF-G [EC:3.6.5.3];elongation factor G	0.00143151	0.00126606	0.00141709	0.00125329	0.00106404	0.00108501	0.00117191	0.00114338	0.00129247	0.00118842	0.0012338	0.00127644
K02358	elongation factor EF-Tu [EC:3.6.5.3];elongation factor Tu	0.00120748	0.00121127	0.00118408	0.00129175	0.00147383	0.00141733	0.00144825	0.00146957	0.00124266	0.00136971	0.00132497	0.00121948
K02471	putative ATP-binding cassette transporter	0.000325495	0.000399785	0.000254378	0.00043854	0.000632046	0.000598731	0.000569202	0.000597122	0.000314757	0.000495611	0.000417325	0.000287583
K02495	oxygen-independent coproporphyrinogen III oxidase [EC:1.3.99.22]	0.00195424	0.00175936	0.00181012	0.00187595	0.00171746	0.00170717	0.0016582	0.00170398	0.00169113	0.00172562	0.00171429	0.00165622
K02529	LacI family transcriptional regulator	0.00152738	0.00153073	0.00150982	0.00139317	0.00103817	0.000995654	0.000947971	0.00102326	0.0013535	0.00117403	0.00123988	0.00138327
K02759	PTS system, cellobiose-specific IIA component [EC:2.7.1.69]	0.000407718	0.000328411	0.000368294	0.000300153	0.00013497	0.000141669	0.00010903	0.00012012	0.00021348	0.000170243	0.000173894	0.000285698
K02760	PTS system, cellobiose-specific IIB component [EC:2.7.1.69]	0.000585829	0.000448873	0.000499141	0.000411792	0.000162426	0.000186228	0.000129593	0.000141559	0.000248454	0.00021591	0.000206148	0.000345817
K02761	PTS system, cellobiose-specific IIC component	0.000600905	0.000487175	0.00051724	0.000434287	0.000198205	0.000209675	0.000170711	0.00017827	0.000305581	0.000253248	0.000246691	0.000412167
K02773	PTS system, galactitol-specific IIA component [EC:2.7.1.69]	0.000377184	0.000345194	0.000299402	0.000279656	0.000116067	0.000136192	0.000114226	0.000115867	0.000172194	0.000165051	0.000148634	0.000233855
K02775	PTS system, galactitol-specific IIC component	0.000543401	0.000454944	0.000415104	0.000382813	0.000138377	0.000174857	0.000131371	0.000133405	0.000199815	0.000203347	0.000174576	0.000286446
K02821	PTS system, ascorbate-specific IIA component [EC:2.7.1.69]	0.000682673	0.000542877	0.000529294	0.000544881	0.000339068	0.000377342	0.000304024	0.000317995	0.000276075	0.000342883	0.0002958	0.000350682
K02822	PTS system, ascorbate-specific IIB component [EC:2.7.1.69]	0.000580301	0.00043863	0.000483515	0.000397105	0.000146337	0.000166191	0.000111775	0.0001233	0.000213219	0.000186421	0.000173131	0.00028166
K02919	large subunit ribosomal protein L36	0.000621341	0.000732614	0.000691736	0.000696583	0.000921407	0.000872531	0.000903694	0.000917185	0.000808644	0.000858137	0.000844915	0.000771304
K03086	RNA polymerase primary sigma factor	0.00134036	0.00113699	0.00124758	0.00120928	0.000978743	0.000938221	0.000964017	0.00102854	0.00129965	0.00110747	0.00118592	0.00116072
K03152	4-methyl-5(b-hydroxyethyl)-thiazole monophosphate biosynthesis	0.000665252	0.000602824	0.000673638	0.000583248	0.000401926	0.000391774	0.000476801	0.000459053	0.000657738	0.000515693	0.000587658	0.00066636
K03285	general bacterial porin, GBP family	0.000286728	0.000382904	0.000241775	0.000405192	0.000611822	0.000580727	0.000559068	0.000585142	0.000300707	0.000480852	0.00040892	0.000279308
K03295	cation efflux system protein, CDF family	0.00031164	0.000425797	0.000372759	0.000427687	0.000602394	0.000639644	0.000653964	0.000618438	0.00045532	0.000548308	0.000523011	0.000500251
K03324	phosphate:Na+ symporter;phosphate:Na+ symporter, PNaS family	0.00052263	0.000437939	0.000445016	0.000409259	0.000217466	0.000213568	0.000219808	0.000234442	0.000404171	0.000318917	0.000345036	0.00038788
K03424	TatD DNase family protein [EC:3.1.21.-]	0.0012625	0.00135528	0.00125723	0.00133756	0.00151669	0.00158462	0.00158634	0.00154822	0.00127546	0.0014243	0.0013759	0.00126381
K03427	type I restriction enzyme M protein [EC:2.1.1.72]	0.000876649	0.000846313	0.000850676	0.000838387	0.000673496	0.000603114	0.000604195	0.000672927	0.0010193	0.000824923	0.000906174	0.000903126
K03475	PTS system, ascorbate-specific IIC component	0.000570226	0.000439445	0.000485026	0.000399196	0.000146944	0.000166231	0.000113975	0.000124695	0.000214948	0.000188827	0.00017579	0.000283993
K03497	chromosome partitioning protein, ParB family	0.00104131	0.00091048	0.00100264	0.000930227	0.000646626	0.000745361	0.000702655	0.000686494	0.000817465	0.00076261	0.000782002	0.000881681
K03524	BirA family transcriptional regulator, biotin operon repressor / biotin-[acetyl-CoA-carboxylase] ligase [EC:6.3.4.15]	0.000925442	0.00085194	0.000924788	0.000805597	0.000641002	0.000656123	0.000678187	0.000659648	0.000820236	0.000723095	0.000754176	0.000840066
K03530	DNA-binding protein HU-beta	0.00131811	0.00111838	0.00126787	0.00121511	0.000963982	0.000992713	0.00109278	0.00110206	0.001459	0.00120201	0.00133261	0.00130686
K03569	rod shape-determining protein MreB and related proteins	0.00121724	0.000993699	0.0010782	0.001014	0.000821692	0.000835565	0.000835023	0.000822744	0.00088532	0.000851466	0.000836429	0.000862389
K03574	7,8-dihydro-8-oxoguanine triphosphatase [EC:3.6.1.-]	0.00103755	0.00131787	0.0011711	0.00116208	0.00115516	0.00108698	0.00111921	0.00117835	0.0014447	0.00132247	0.00138361	0.00152869
K03644	lipoic acid synthetase [EC:2.8.1.8]	0.000284288	0.000367455	0.000343705	0.0003622	0.00055555	0.000605893	0.000601626	0.000563022	0.000366499	0.000501683	0.000452203	0.000402815
K03655	ATP-dependent DNA helicase RecG [EC:3.6.1.-];ATP-dependent DNA helicase RecG [EC:3.6.4.12]	0.00140244	0.00131752	0.00147132	0.00133844	0.00116365	0.00118383	0.00121299	0.00124479	0.00156651	0.00138081	0.00150017	0.00147641
K03657	DNA helicase II / ATP-dependent DNA helicase PcrA [EC:3.6.4.12];DNA helicase II / ATP-dependent DNA helicase PcrA [EC:3.6.1.-]	0.00161405	0.00145891	0.00166244	0.00154682	0.0012077	0.00121953	0.00118946	0.00123833	0.00157019	0.00142117	0.00150805	0.00161133
K03673	thiol:disulfide interchange protein DsbA	0.000407503	0.000520172	0.0003855	0.000574045	0.000844319	0.000768439	0.00075015	0.000782372	0.000496605	0.000649956	0.000581912	0.000411559
K03710	GntR family transcriptional regulator	0.000465533	0.00046373	0.000456315	0.000391783	0.000221513	0.000263731	0.000216627	0.000211333	0.000295312	0.000300073	0.000291823	0.000425168
K03711	Fur family transcriptional regulator, ferric uptake regulator	0.00120243	0.00101969	0.0011371	0.00114326	0.000935859	0.000898804	0.00093025	0.000953765	0.00114725	0.00100648	0.0010543	0.00105175
K03719	Lrp/AsnC family transcriptional regulator, leucine-responsive regulatory protein	0.000361246	0.000453265	0.000316436	0.000486319	0.000672708	0.000658359	0.00060294	0.000643485	0.000436125	0.000586225	0.000539774	0.000390562
K03768	peptidyl-prolyl cis-trans isomerase B (cyclophilin B) [EC:5.2.1.8]	0.00107326	0.000953249	0.00095659	0.000971197	0.000801933	0.000763163	0.00072307	0.000785909	0.000961653	0.000870919	0.000880394	0.000874732
K03801	lipoyl(octanoyl) transferase [EC:2.3.1.181]	0.000260573	0.000352252	0.000314238	0.000350162	0.00052736	0.000574438	0.000567438	0.000538093	0.000328463	0.000463915	0.000422908	0.000373244
K03834	tyrosine-specific transport protein	0.000151094	0.000287295	0.000259976	0.000221652	0.000592744	0.000469748	0.000488124	0.00051484	0.000354605	0.000435325	0.000381348	0.000265021
K03924	MoxR-like ATPase [EC:3.6.3.-]	0.000667238	0.000572221	0.000721958	0.000615736	0.00041656	0.000472856	0.000453899	0.000469962	0.000684453	0.000582071	0.000679992	0.000711544
K04047	starvation-inducible DNA-binding protein	0.000801916	0.00077489	0.000858128	0.000762349	0.00064707	0.000621674	0.000667544	0.000684097	0.000902588	0.000760273	0.000826904	0.000868381
K04069	pyruvate formate lyase activating enzyme [EC:1.97.1.4]	0.00141297	0.00125044	0.00135064	0.00128253	0.000944284	0.00090204	0.000846293	0.000925909	0.00114444	0.00106177	0.00111255	0.0011738
K04486	histidinol-phosphatase (PHP family) [EC:3.1.3.15]	0.000621891	0.000439914	0.000501991	0.000457456	0.000164035	0.000187027	0.000141535	0.000146217	0.000259431	0.000217607	0.000217026	0.000310912
K04755	ferredoxin, 2Fe-2S	0.000177321	0.000259926	0.000176351	0.000254976	0.000434749	0.000457813	0.000406226	0.000407388	0.00023004	0.000364014	0.00029869	0.000231442
K05349	beta-glucosidase [EC:3.2.1.21]	0.000598081	0.00044833	0.000584758	0.000473584	0.00020133	0.000279499	0.000181937	0.000195286	0.000332181	0.00029528	0.000340273	0.000393982
K05808	putative sigma-54 modulation protein	0.000758603	0.000646235	0.000656775	0.000681571	0.000509952	0.00051873	0.000486345	0.00051541	0.000639418	0.000576918	0.000599369	0.00060658
K05995	dipeptidase E [EC:3.4.13.21]	0.000539141	0.000478537	0.000467477	0.000476489	0.000253117	0.000245983	0.000210339	0.000242836	0.000460579	0.000324878	0.000379001	0.000412825
K06147	ATP-binding cassette, subfamily B, bacterial	0.00351993	0.00379061	0.00421684	0.0033265	0.00283715	0.00305123	0.00308595	0.00294571	0.00384227	0.00345777	0.00363236	0.00418323
K06193	phosphonoacetate hydrolase [EC:3.11.1.2]	0.000238653	0.000391739	0.000270588	0.000342912	0.000541718	0.000528685	0.000521389	0.00052173	0.000400276	0.000470236	0.000429729	0.000407511
K06194	lipoprotein NlpD	0.000292974	0.000360816	0.000243595	0.000406214	0.000611351	0.000584654	0.000562116	0.000584668	0.000298749	0.000481541	0.000409417	0.00027847
K06213	magnesium transporter	0.000577405	0.00048029	0.000437118	0.000487411	0.000328677	0.000408542	0.000301987	0.000298657	0.000259994	0.000338979	0.000288158	0.000317143
K06223	DNA adenine methylase [EC:2.1.1.72]	0.000385057	0.000439371	0.00043018	0.000440631	0.000591222	0.000606517	0.000599781	0.000599815	0.000489825	0.000576758	0.000569774	0.000473163
K06871	None	0.000986536	0.00076181	0.000965175	0.000874198	0.000586131	0.000504841	0.000508908	0.000623611	0.000981046	0.000758266	0.000876868	0.000834922
K06915	None	0.00034069	0.000454919	0.000408441	0.000409166	0.00057745	0.000624051	0.000622994	0.000587601	0.000397943	0.000528326	0.000491832	0.000442126
K06950	uncharacterized protein	0.00127879	0.00105718	0.00124693	0.00106132	0.000685274	0.000635751	0.000789431	0.000793047	0.0012865	0.000876262	0.00103427	0.00112006
K06960	None	0.00044469	0.000433596	0.000465519	0.000417904	0.000254222	0.00027329	0.000247745	0.000246875	0.00037556	0.000315252	0.000345233	0.000453323
K07024	None	0.00258611	0.00274538	0.00255206	0.00241163	0.00191158	0.00188677	0.00184853	0.00191812	0.00236163	0.0021129	0.00221421	0.00261864
K07025	putative hydrolase of the HAD superfamily	0.00160366	0.00141054	0.00146785	0.00144497	0.00121775	0.00118367	0.00126781	0.00130272	0.00139828	0.00132721	0.00135734	0.00134214
K07029	None	0.000860377	0.00080184	0.000920083	0.000770715	0.000529219	0.000546607	0.00059026	0.000596381	0.000887445	0.000712559	0.000803632	0.000913285
K07052	None	0.00110343	0.00130422	0.00106535	0.00101182	0.00069745	0.000740702	0.000710818	0.00074922	0.00117026	0.000981126	0.00105299	0.001213
K07054	None	0.000294434	0.000331422	0.000356892	0.000372727	0.000541859	0.000543761	0.00055464	0.000560474	0.000434552	0.000518389	0.000509717	0.000422306
K07095	None	0.000917426	0.000727332	0.000854557	0.000720334	0.00042283	0.000416108	0.000472868	0.00048719	0.000801405	0.000571046	0.000665819	0.00070956
K07098	None	0.00108161	0.000892464	0.000997217	0.000955952	0.000766773	0.000763465	0.000786767	0.00080298	0.000910077	0.000821907	0.000843007	0.000809688
K07112	None	0.000718927	0.000653837	0.000624733	0.000606975	0.00058502	0.000535632	0.000464889	0.000480857	0.000454497	0.000484716	0.000430665	0.00044427
K07124	None	0.000701027	0.000600529	0.000604162	0.00055248	0.000247427	0.000296476	0.000219661	0.000222475	0.000338524	0.000317249	0.000332285	0.00045408
K07126	None	0.000720076	0.00081381	0.000711587	0.000999246	0.00117204	0.00110189	0.00102098	0.00106107	0.000931636	0.000916895	0.000907978	0.000690557
K07133	None	0.00143319	0.00105851	0.00134978	0.00113071	0.000671421	0.000647175	0.00076506	0.000772191	0.00132284	0.000986668	0.00110961	0.00107675
K07137	None	0.000621293	0.00042096	0.000586406	0.00045648	0.000263832	0.000260281	0.000314755	0.000303954	0.000456517	0.000343263	0.000388724	0.000430551
K07263	zinc protease [EC:3.4.99.-];zinc protease [EC:3.4.24.-]	0.000539046	0.000401858	0.000543546	0.000479951	0.00028854	0.000241123	0.000348279	0.000378996	0.000671997	0.000446579	0.000557381	0.000496981
K07273	lysozyme	0.000635531	0.000487545	0.000519438	0.000497497	0.00026101	0.000238143	0.000232134	0.000292248	0.000550806	0.000398626	0.000453359	0.000470581
K07322	regulator of cell morphogenesis and NO signaling	0.000470104	0.000456499	0.000499072	0.000491362	0.000612354	0.000604094	0.000705002	0.000677763	0.000565023	0.000555498	0.000570398	0.000484309
K07323	putative toluene tolerance protein	0.000322217	0.000385866	0.00027052	0.000451019	0.000628988	0.000591823	0.000570715	0.000597562	0.000338712	0.000494862	0.000433787	0.000302228
K07335	basic membrane protein A and related proteins	0.000570226	0.000547295	0.000596538	0.000470935	0.000249959	0.000316479	0.00023285	0.000236338	0.000350824	0.000376636	0.00037492	0.000497071
K07339	hypothetical protein	0.000480752	0.000383101	0.000384607	0.000356135	0.000181215	0.000219381	0.000190728	0.000180736	0.000241975	0.00024462	0.000234055	0.000295419
K07386	putative endopeptidase [EC:3.4.24.-]	0.000833863	0.000689647	0.000755717	0.000678318	0.00039571	0.000427183	0.000445079	0.000463374	0.000685891	0.000566453	0.000621576	0.000694096
K07443	methylated-DNA-protein-cysteine methyltransferase related protein	0.000375915	0.000260493	0.000290782	0.000282259	0.000104847	9.27413e-05	7.03983e-05	0.000105687	0.000222218	0.000170413	0.000182807	0.000200864
K07456	DNA mismatch repair protein MutS2	0.000637637	0.000551441	0.000611511	0.000530054	0.000349829	0.000363447	0.000428774	0.000401892	0.000596299	0.000442495	0.000500364	0.000563251
K07473	DNA-damage-inducible protein J	0.000884163	0.000683205	0.000942715	0.000726469	0.000475701	0.000555052	0.000405488	0.000414951	0.000539558	0.000549167	0.000574594	0.000646909
K07488	transposase	0.000422196	0.000507338	0.000401057	0.0005875	0.00096543	0.000916096	0.000885146	0.000934297	0.000484232	0.000777699	0.000666096	0.000450611
K07552	MFS transporter, DHA1 family, bicyclomycin/chloramphenicol resistance protein	0.000394389	0.00049643	0.000484923	0.000526475	0.000760355	0.000719839	0.00068094	0.000703531	0.000562367	0.00064715	0.000617681	0.000548246
K07566	tRNA threonylcarbamoyladenosine biosynthesis protein;putative translation factor	0.0010437	0.00109711	0.00106185	0.00106366	0.00125128	0.00125367	0.00131527	0.00128524	0.0010845	0.00117517	0.00114767	0.00106508
K07665	two-component system, OmpR family, copper resistance phosphate regulon response regulator CusR	0.000549479	0.000372193	0.000413387	0.000354043	0.000114942	0.00015204	9.31682e-05	9.24907e-05	0.000148114	0.000157371	0.000135825	0.000222429
K07720	two-component system, response regulator YesN	0.000449308	0.000377129	0.000449584	0.000346003	0.00015392	0.000198411	0.000152148	0.000145166	0.000264743	0.000223399	0.000237673	0.000318948
K08281	nicotinamidase/pyrazinamidase [EC:3.5.1.19 3.5.1.-]	0.000718736	0.00067706	0.000744419	0.000806875	0.000826951	0.000908739	0.000959286	0.000935176	0.000810633	0.000881554	0.000906012	0.000855081
K08302	tagatose 1,6-diphosphate aldolase [EC:4.1.2.40]	0.000340332	0.000229175	0.000247991	0.000218933	4.46622e-05	8.17327e-05	3.39001e-05	3.62915e-05	5.97205e-05	8.67394e-05	5.69473e-05	0.000109759
K08884	serine/threonine protein kinase, bacterial [EC:2.7.11.1]	0.000874615	0.000753715	0.000890376	0.00077864	0.000475459	0.000545694	0.000418582	0.000456594	0.000681422	0.000676679	0.000678547	0.000883206
K09014	Fe-S cluster assembly protein SufB	0.000659988	0.00060159	0.000685177	0.000560846	0.000393528	0.0004248	0.000460741	0.00044508	0.000629159	0.000510231	0.000562548	0.000670747
K09155	hypothetical protein	0.000652617	0.000554773	0.000664228	0.000528567	0.000353957	0.000362219	0.00043214	0.000413646	0.000611724	0.00045304	0.000518503	0.000591027
K09687	antibiotic transport system ATP-binding protein	0.00119523	0.00153806	0.00151796	0.001457	0.00133459	0.001343	0.0012462	0.00130488	0.00165756	0.00154373	0.00164582	0.00195876
K09815	zinc transport system substrate-binding protein	0.000691049	0.000740215	0.000715158	0.000645621	0.000524491	0.000511641	0.000500125	0.000500599	0.000618859	0.000571386	0.000585947	0.000687337
K09816	zinc transport system permease protein	0.000721081	0.000691695	0.000726114	0.000641229	0.000476529	0.000469278	0.000438473	0.000445032	0.000558815	0.000513107	0.000529	0.000608176
K09824	hypothetical protein	0.000267824	0.000369552	0.000306305	0.000354415	0.000636207	0.000563335	0.000556455	0.000584174	0.000388329	0.000499965	0.000445313	0.000333684
K09825	Fur family transcriptional regulator, peroxide stress response regulator	0.000508535	0.00036585	0.000467751	0.000409328	0.000215567	0.000208124	0.000179081	0.000210845	0.000436677	0.000297037	0.000344377	0.000390432
K09963	hypothetical protein	0.00038197	0.000289294	0.000309842	0.000260972	6.93234e-05	0.00011404	6.19104e-05	5.85554e-05	0.00010161	0.000113652	9.10625e-05	0.000161503
K10112	maltose/maltodextrin transport system ATP-binding protein	0.00044536	0.000405905	0.000386977	0.000328574	0.00015724	0.000184442	0.000150805	0.000149988	0.000247568	0.000223549	0.000211119	0.000320573
K10563	formamidopyrimidine-DNA glycosylase [EC:3.2.2.23 4.2.99.18]	0.000466418	0.000742831	0.000497664	0.000674832	0.00103146	0.000981262	0.000973413	0.000986711	0.000713012	0.000887257	0.000790014	0.000750825
K10670	glycine reductase [EC:1.21.4.2]	0.000854562	0.0006278	0.000672504	0.00055083	0.000133832	0.000237626	0.000118204	0.000112103	0.000192681	0.000252609	0.000178934	0.000319626
K11203	PTS system, fructose-specific IIC-like component	0.000330353	0.000227077	0.000245724	0.000212612	4.52144e-05	8.02425e-05	3.4712e-05	3.68547e-05	6.06996e-05	8.44326e-05	5.89588e-05	0.000110178
K11717	cysteine desulfurase / selenocysteine lyase [EC:2.8.1.7 4.4.1.16]	0.00129834	0.00117606	0.00133622	0.00110187	0.000749762	0.000837364	0.000904838	0.000861515	0.00120281	0.00100006	0.0010877	0.00128762
K12373	beta-hexosaminidase [EC:3.2.1.52];hexosaminidase [EC:3.2.1.52]	0.00101126	0.000789599	0.000809567	0.000800786	0.000465	0.000500337	0.000546595	0.000568497	0.000875821	0.000678856	0.000743078	0.000771393
K13789	geranylgeranyl diphosphate synthase, type II [EC:2.5.1.1 2.5.1.10 2.5.1.29]	0.00177864	0.00151977	0.00169912	0.00141259	0.000951577	0.0010158	0.00119288	0.00111784	0.00159588	0.00123764	0.0013644	0.0015332
K13821	proline dehydrogenase / delta 1-pyrroline-5-carboxylate dehydrogenase [EC:1.5.99.8 1.5.1.12]	0.000422698	0.000479895	0.000434748	0.000579553	0.000763891	0.000795652	0.000707585	0.000726777	0.000443124	0.000680254	0.000604444	0.000527349
K14155	cystathione beta-lyase [EC:4.4.1.8]	0.000923097	0.00079182	0.000923483	0.000809222	0.000420931	0.000436265	0.000398424	0.000430414	0.000730228	0.000574082	0.000669183	0.00078243
K14260	alanine-synthesizing transaminase [EC:2.6.1.66 2.6.1.2]	0.000406378	0.000659908	0.000437461	0.000599422	0.000967436	0.000905718	0.000913119	0.000932545	0.000638877	0.000810923	0.000721101	0.000635992

## Sheet: sTable_4
KEGG Enzymes with Significant Differences in Abundance by Genus Cohort		Leptotrichia				Neisseria				Haemophilus				Prevotella
Enzyme ID	KEGG_Description	Baseline	Treatment	Recovery_3	Recovery_7	Baseline	Treatment	Recovery_3	Recovery_7	Baseline	Treatment	Recovery_3	Recovery_7	Baseline	Treatment	Recovery_3	Recovery_7
K00004	(R,R)-butanediol dehydrogenase / diacetyl reductase [EC:1.1.1.4 1.1.1.303]	4.85356e-05	0.000720022	0.000668953	0.000423737	0.00204983	0.00219572	0.00185482	0.0019144	0.000840186	0.00124395	0.00107732	0.00128736	0.000214319	0.000324571	0.000442749	0.000944267
K00005	glycerol dehydrogenase [EC:1.1.1.6]	0.00130315	0.000923829	0.000973361	0.00104906	0.000251325	0.000174653	0.000256131	0.000267917	0.000502978	0.0005448	0.000499766	0.000332308	0.000840683	0.000473659	0.000676156	0.000781335
K00027	malate dehydrogenase (oxaloacetate-decarboxylating) [EC:1.1.1.38]	0.0026348	0.00225844	0.00226893	0.00235145	0.00149479	0.00135958	0.00141885	0.00145395	0.001288	0.00169916	0.00144246	0.0013195	0.00186513	0.000860977	0.00127952	0.00167886
K00031	isocitrate dehydrogenase [EC:1.1.1.42]	0.000633996	0.000870366	0.000802973	0.000871027	0.0011957	0.00135922	0.00114569	0.00101966	0.000736409	0.000853796	0.000793351	0.000841888	0.000693862	0.000385935	0.000494807	0.000840454
K00046	gluconate 5-dehydrogenase [EC:1.1.1.69]	0.00131915	0.00089986	0.000805449	0.00101364	0.000110656	8.49879e-05	0.000128455	0.000109216	0.000224692	0.000396793	0.000268078	0.000172606	0.000446887	0.000173557	0.000263736	0.000304494
K00058	D-3-phosphoglycerate dehydrogenase [EC:1.1.1.95]	0.00343425	0.00264085	0.0026278	0.00296831	0.00135289	0.00146723	0.00173997	0.00158371	0.00233528	0.00213132	0.00219004	0.00206735	0.00304864	0.00279731	0.00266326	0.00229838
K00100	None	0.00222803	0.00182662	0.00189494	0.00212278	0.000915204	0.000831191	0.00100128	0.000835592	0.00179834	0.00157038	0.00155398	0.00145183	0.00185997	0.00195106	0.00168949	0.00139555
K00101	L-lactate dehydrogenase (cytochrome) [EC:1.1.2.3]	7.35318e-05	0.000423309	0.000347976	0.000253569	0.00101464	0.00122263	0.000945169	0.000884249	0.000392506	0.000560049	0.000559539	0.000609318	8.09858e-05	0.000134959	0.000147679	0.000398142
K00116	malate dehydrogenase (quinone) [EC:1.1.5.4]	0.000148936	0.000408226	0.000400128	0.000414507	0.00107814	0.00113633	0.00100148	0.00101576	0.000563666	0.00073227	0.000618344	0.000733325	0.00034409	0.000234357	0.00029803	0.000559617
K00121	S-(hydroxymethyl)glutathione dehydrogenase / alcohol dehydrogenase [EC:1.1.1.284 1.1.1.1]	0.000124681	0.000779078	0.000718625	0.000519286	0.00202303	0.00201063	0.00186827	0.00181011	0.000852334	0.00116719	0.00110689	0.00126539	0.000232357	0.00030633	0.000338355	0.000873306
K00134	glyceraldehyde 3-phosphate dehydrogenase [EC:1.2.1.12]	0.00360741	0.00358134	0.00363036	0.00362128	0.00364378	0.00375127	0.00385459	0.00387296	0.00369726	0.00370262	0.00368087	0.00375443	0.00392434	0.00362649	0.00384459	0.00388086
K00145	N-acetyl-gamma-glutamyl-phosphate reductase [EC:1.2.1.38];N-acetyl-gamma-glutamyl-phosphate/N-acetyl-gamma-aminoadipyl-phosphate reductase [EC:1.2.1.38 1.2.1.-]	0.00109834	0.00142888	0.00149295	0.0013318	0.00237203	0.00234055	0.00209019	0.00205426	0.0013703	0.00149509	0.00154634	0.00158121	0.00132382	0.000874338	0.00116349	0.00184045
K00164	2-oxoglutarate dehydrogenase E1 component [EC:1.2.4.2]	0.000397578	0.00104109	0.000992605	0.000722288	0.00161568	0.00178918	0.00151379	0.00157123	0.0014941	0.00161598	0.00150861	0.00162088	0.000720431	0.0015115	0.00111871	0.00101133
K00210	prephenate dehydrogenase [EC:1.3.1.12]	2.16372e-05	0.000331229	0.000301424	0.000197393	0.000987664	0.00100194	0.000867195	0.000857694	0.000351617	0.000533094	0.000481675	0.000567667	5.6906e-05	0.00011863	0.000123631	0.000358527
K00226	dihydroorotate oxidase [EC:1.3.3.1];dihydroorotate dehydrogenase (fumarate) [EC:1.3.98.1]	0.00366472	0.00373462	0.00384108	0.00368496	0.00388912	0.00401479	0.00437559	0.00432036	0.00409935	0.00387157	0.00400706	0.0041439	0.0042727	0.00392593	0.00426571	0.00430334
K00228	coproporphyrinogen III oxidase [EC:1.3.3.3]	2.14824e-05	0.000334796	0.000302142	0.000197579	0.00098784	0.00097378	0.000891617	0.00085915	0.000350352	0.000537193	0.000484972	0.000568251	5.65752e-05	0.000117947	0.000122997	0.000357897
K00239	succinate dehydrogenase flavoprotein subunit [EC:1.3.99.1]	0.00211357	0.00214394	0.00221229	0.00223473	0.00278768	0.00281306	0.00295502	0.00292167	0.00201801	0.00225488	0.00217438	0.00234064	0.00266073	0.00177142	0.002164	0.00242559
K00242	succinate dehydrogenase hydrophobic membrane anchor protein [EC:1.3.99.1];succinate dehydrogenase hydrophobic membrane anchor protein;succinate dehydrogenase membrane anchor subunit	3.19815e-05	0.00036533	0.000336588	0.000213057	0.00103196	0.00114789	0.000958256	0.000969621	0.000423907	0.000633843	0.000547466	0.000651536	0.000107815	0.000163312	0.000221731	0.000473113
K00257	None	0.00142276	0.00122302	0.00125847	0.00126546	0.00150767	0.00174059	0.00183241	0.00167681	0.0011766	0.00114789	0.00120713	0.00136139	0.00165412	0.00123839	0.0014055	0.00144173
K00260	glutamate dehydrogenase [EC:1.4.1.2]	0.000999428	0.0009388	0.000864908	0.000899143	0.00118285	0.00118562	0.00115945	0.00111322	0.000689713	0.000981007	0.000835525	0.000850661	0.000284597	0.000306823	0.000399435	0.00067922
K00262	glutamate dehydrogenase (NADP+) [EC:1.4.1.4]	0.0025866	0.00259672	0.00277269	0.00277316	0.00238362	0.00237852	0.0025698	0.0026832	0.00293443	0.00259635	0.00280492	0.00285101	0.00417056	0.00379512	0.00382404	0.00335652
K00275	pyridoxamine 5'-phosphate oxidase [EC:1.4.3.5]	0.000106451	0.000688212	0.000755609	0.000362641	0.00153335	0.00158619	0.00167804	0.00155943	0.00138224	0.00130515	0.00135276	0.00155233	0.000346913	0.00133916	0.000826166	0.000712459
K00278	L-aspartate oxidase [EC:1.4.3.16]	0.000867611	0.000889016	0.0010827	0.000924345	0.0014671	0.00142126	0.00173796	0.00158536	0.00111123	0.00109672	0.001194	0.00133999	0.00141345	0.00116549	0.00130269	0.00133816
K00281	glycine dehydrogenase [EC:1.4.4.2]	8.30508e-05	0.00044049	0.000489166	0.000257358	0.00117976	0.00126446	0.00142894	0.00130786	0.000626845	0.000839907	0.00073694	0.000928724	0.000122624	0.000189873	0.000252689	0.00051944
K00285	D-amino-acid dehydrogenase [EC:1.4.99.1]	0.000134516	0.00038607	0.000364472	0.000397112	0.00103739	0.0010243	0.000965326	0.000915598	0.000490242	0.000578629	0.000559174	0.00065138	0.000290006	0.000187038	0.00019427	0.00044345
K00311	electron-transferring-flavoprotein dehydrogenase [EC:1.5.5.1]	2.19354e-05	0.000335897	0.00030286	0.000198332	0.000989573	0.00104673	0.000894228	0.000863283	0.00035376	0.000510521	0.000484242	0.000569709	5.95943e-05	0.000119229	0.00012165	0.000359035
K00331	NADH dehydrogenase I subunit B [EC:1.6.5.3];NADH-quinone oxidoreductase subunit B [EC:1.6.5.3]	0.000902288	0.00091476	0.000908064	0.00102254	0.00126234	0.00121501	0.00120003	0.001176	0.000743952	0.000995417	0.000867041	0.000930203	0.000830682	0.000396298	0.000515329	0.000727426
K00332	NADH-quinone oxidoreductase subunit C [EC:1.6.5.3];NADH dehydrogenase I subunit C [EC:1.6.5.3]	0.000458106	0.000683902	0.000666797	0.000586828	0.00119636	0.00113334	0.00106234	0.00109622	0.0005662	0.000878577	0.000749635	0.000803342	0.000400036	0.000264763	0.00033223	0.000575771
K00333	NADH dehydrogenase I subunit D [EC:1.6.5.3];NADH-quinone oxidoreductase subunit D [EC:1.6.5.3]	0.000458106	0.000683902	0.000666797	0.000586828	0.00119636	0.00113334	0.00106234	0.00109622	0.0005662	0.000878577	0.000749635	0.000803342	0.000400036	0.000264763	0.00033223	0.000575771
K00334	NADH-quinone oxidoreductase subunit E [EC:1.6.5.3];NADH dehydrogenase I subunit E [EC:1.6.5.3]	0.000554931	0.000742927	0.000730629	0.000814403	0.00123585	0.00117727	0.00113306	0.00113281	0.000675455	0.000931881	0.000808266	0.000859443	0.00063434	0.000336043	0.000399888	0.000652519
K00335	NADH dehydrogenase I subunit F [EC:1.6.5.3];NADH-quinone oxidoreductase subunit F [EC:1.6.5.3]	0.000651356	0.00115272	0.00106558	0.00108079	0.0022201	0.00210738	0.00199987	0.0019809	0.00102424	0.00143783	0.0012875	0.00142547	0.000682376	0.000457553	0.000528709	0.00101482
K00346	Na+-transporting NADH:ubiquinone oxidoreductase subunit A [EC:1.6.5.-]	0.00138369	0.00148816	0.00153002	0.00139937	0.00180369	0.00183591	0.00198881	0.00191762	0.00188999	0.0016187	0.00181848	0.00196472	0.0018606	0.00235345	0.00199045	0.00161512
K00350	Na+-transporting NADH:ubiquinone oxidoreductase subunit E [EC:1.6.5.-]	0.00138369	0.00148816	0.00153002	0.00139937	0.00180369	0.00183591	0.00198881	0.00191762	0.00188999	0.0016187	0.00181848	0.00196472	0.0018606	0.00235345	0.00199045	0.00161512
K00358	None	0.00356156	0.00260544	0.00232246	0.00312393	0.00104585	0.00106315	0.00140857	0.00120704	0.00204486	0.001879	0.00188112	0.00170554	0.0015615	0.00188229	0.00158768	0.001283
K00368	nitrite reductase (NO-forming) [EC:1.7.2.1]	8.74808e-05	0.000674332	0.000614364	0.000348336	0.00138466	0.00147803	0.00122716	0.00120317	0.00117206	0.00109888	0.00117272	0.00127263	0.000330612	0.00131501	0.000793497	0.000667857
K00376	nitrous-oxide reductase [EC:1.7.99.6];nitrous-oxide reductase [EC:1.7.2.4]	0.000230747	0.000468501	0.000399631	0.000488554	0.00102491	0.00105149	0.000922326	0.00088572	0.000458253	0.00057339	0.000551202	0.000629666	0.000280121	0.000186235	0.000199608	0.000429866
K00380	sulfite reductase (NADPH) flavoprotein alpha-component [EC:1.8.1.2]	0.000356804	0.000559072	0.000462402	0.000688537	0.00109008	0.00117006	0.00102592	0.000941267	0.000590374	0.000671411	0.000643651	0.000716594	0.000500664	0.00025642	0.00026715	0.000499703
K00381	sulfite reductase (NADPH) hemoprotein beta-component [EC:1.8.1.2]	0.000135169	0.000397724	0.000388555	0.000322075	0.00107604	0.0010667	0.00102811	0.000936721	0.000472848	0.000600095	0.000613157	0.000679976	0.000134765	0.000197415	0.000227675	0.00045098
K00382	dihydrolipoamide dehydrogenase [EC:1.8.1.4]	0.00288807	0.00351886	0.00353845	0.0031361	0.00463122	0.00482652	0.00468725	0.00480831	0.00387099	0.00420347	0.00400315	0.00424451	0.00352434	0.00359734	0.00374088	0.00400696
K00383	glutathione reductase (NADPH) [EC:1.8.1.7]	0.000140925	0.000499713	0.000515274	0.000276735	0.000649479	0.000773649	0.000629994	0.000774135	0.00131817	0.000954608	0.00106886	0.00111551	0.00080774	0.00161938	0.00134266	0.00105402
K00390	phosphoadenosine phosphosulfate reductase [EC:1.8.4.8]	0.000132578	0.000429684	0.000356326	0.000258394	0.00106808	0.00117308	0.000967394	0.000904769	0.00041625	0.000624249	0.000569673	0.000618248	8.86108e-05	0.000164989	0.000171902	0.000427089
K00404	cb-type cytochrome c oxidase subunit I [EC:1.9.3.1];cytochrome c oxidase cb-type subunit I [EC:1.9.3.1]	0.000228978	0.000460592	0.000396409	0.000487264	0.00102421	0.00106278	0.000938939	0.00088981	0.000455237	0.000566124	0.000546693	0.00062937	0.000275021	0.000176928	0.000184391	0.000419595
K00405	cb-type cytochrome c oxidase subunit II [EC:1.9.3.1];cytochrome c oxidase cb-type subunit II	0.000240972	0.000479212	0.000408482	0.000492418	0.00105346	0.00110581	0.000979767	0.000912535	0.000489813	0.000604085	0.000573155	0.000657929	0.000282216	0.000197804	0.000218261	0.000445648
K00406	cb-type cytochrome c oxidase subunit III [EC:1.9.3.1];cytochrome c oxidase cb-type subunit III	0.00024084	0.000479212	0.00040844	0.000492418	0.00105014	0.00110189	0.000975842	0.000907701	0.000487689	0.000598686	0.000569331	0.000653201	0.000282062	0.000196778	0.000217944	0.000445544
K00407	cytochrome c oxidase cb-type subunit IV;cb-type cytochrome c oxidase subunit IV [EC:1.9.3.1]	0.000228978	0.000460592	0.000396409	0.000487264	0.0010224	0.00105866	0.000937734	0.000887522	0.000454801	0.000565962	0.000546603	0.000629322	0.00027404	0.000176928	0.000184391	0.000419595
K00411	ubiquinol-cytochrome c reductase iron-sulfur subunit [EC:1.10.2.2]	0.000230877	0.000461041	0.000399832	0.000489554	0.00102512	0.00106357	0.000939846	0.000892218	0.000456932	0.000569908	0.00054797	0.000629906	0.000277916	0.000177807	0.000184708	0.000421096
K00412	ubiquinol-cytochrome c reductase cytochrome b subunit;ubiquinol-cytochrome c reductase cytochrome b subunit [EC:1.10.2.2]	0.000230877	0.000461041	0.000399832	0.000489554	0.00102512	0.00106357	0.000939846	0.000892218	0.000456932	0.000569908	0.00054797	0.000629906	0.000277916	0.000177807	0.000184708	0.000421096
K00413	ubiquinol-cytochrome c reductase cytochrome c1 subunit [EC:1.10.2.2];ubiquinol-cytochrome c reductase cytochrome c1 subunit	0.000230877	0.000461041	0.000399832	0.000489554	0.00102512	0.00106357	0.000939846	0.000892218	0.000456932	0.000569908	0.00054797	0.000629906	0.000277916	0.000177807	0.000184708	0.000421096
K00459	nitronate monooxygenase [EC:1.13.12.16]	0.00121142	0.00104602	0.000935668	0.00117876	0.00119267	0.00119681	0.00116151	0.00104993	0.000740736	0.000921422	0.000849693	0.000842873	0.000460881	0.000328473	0.000372728	0.000637817
K00484	4-hydroxyphenylacetate-3-hydroxylase small chain [EC:1.14.13.3]	2.135e-05	0.000330454	0.000301298	0.000197604	0.000985126	0.000932202	0.000866558	0.000856737	0.000350575	0.000505147	0.000479694	0.000566006	5.59405e-05	0.000117661	0.000120956	0.000356848
K00523	CDP-4-dehydro-6-deoxyglucose reductase [EC:1.17.1.1]	3.13676e-05	0.000380377	0.000307519	0.000200894	0.00100076	0.00117578	0.000906399	0.000866669	0.000357611	0.000512502	0.00050141	0.000573778	5.79175e-05	0.000125559	0.000123396	0.000365159
K00528	ferredoxin--NADP+ reductase [EC:1.18.1.2]	0.000682667	0.00138787	0.00143652	0.00108543	0.00236946	0.00250422	0.00253339	0.00241986	0.00124413	0.00184203	0.00156095	0.00179489	0.000762212	0.000517536	0.000703343	0.00123001
K00537	arsenate reductase [EC:1.20.4.1]	0.00164577	0.00216977	0.00220269	0.00185148	0.00307182	0.00320691	0.00291685	0.00291268	0.0028024	0.00262456	0.00283547	0.00281149	0.0020843	0.00262577	0.00262892	0.00291049
K00548	5-methyltetrahydrofolate--homocysteine methyltransferase [EC:2.1.1.13]	0.00270362	0.00202261	0.00212233	0.00243351	0.000943223	0.000636691	0.000793983	0.000837376	0.00176806	0.00151132	0.00162901	0.00137603	0.0024668	0.00241593	0.00229683	0.00186553
K00558	DNA (cytosine-5-)-methyltransferase [EC:2.1.1.37]	0.00400785	0.00298936	0.00296206	0.00368106	0.00194103	0.00180158	0.00192876	0.00189297	0.00208843	0.00219748	0.00193449	0.0018825	0.00333012	0.00150089	0.00216285	0.00246062
K00566	tRNA (5-methylaminomethyl-2-thiouridylate)-methyltransferase [EC:2.1.1.61];tRNA-specific 2-thiouridylase [EC:2.8.1.-]	0.00477341	0.00393267	0.00394561	0.0044536	0.00285368	0.0028973	0.00324498	0.00310138	0.00366439	0.00349559	0.00355609	0.00340447	0.00422725	0.00370731	0.00391852	0.00367567
K00568	3-demethylubiquinone-9 3-methyltransferase [EC:2.1.1.- 2.1.1.64]	9.3795e-05	0.000961246	0.000912497	0.000552998	0.00231698	0.00226956	0.00205022	0.00201324	0.00147645	0.00161321	0.00161529	0.00182539	0.000384273	0.00141497	0.000898828	0.00100779
K00573	protein-L-isoaspartate(D-aspartate) O-methyltransferase [EC:2.1.1.77]	0.000313322	0.000530126	0.000425131	0.000504738	0.00110696	0.00127	0.0010114	0.00095143	0.00052295	0.000636012	0.000606786	0.000686469	0.000302031	0.000230266	0.000233128	0.000491529
K00599	None	0.00942188	0.00779007	0.00779157	0.00843852	0.00513192	0.00546485	0.00598012	0.00583252	0.00590757	0.00640587	0.00612363	0.00573396	0.00832598	0.00540859	0.00723821	0.0075615
K00615	transketolase [EC:2.2.1.1]	0.00868411	0.00653367	0.00619934	0.00686564	0.00320078	0.0032739	0.00359558	0.00344382	0.00435159	0.00462851	0.00431069	0.00379475	0.00525333	0.0042352	0.00463488	0.00471805
K00616	transaldolase [EC:2.2.1.2]	0.00256333	0.00244614	0.00239371	0.00235645	0.00199683	0.00206105	0.00215462	0.00204933	0.0022448	0.00234574	0.00218886	0.00217019	0.00162814	0.0019503	0.00168838	0.00182964
K00620	glutamate N-acetyltransferase / amino-acid N-acetyltransferase [EC:2.3.1.35 2.3.1.1]	0.000658982	0.001074	0.00106391	0.000906127	0.00211011	0.00206116	0.00185375	0.00181323	0.000933046	0.00127589	0.00119663	0.0013001	0.000598812	0.000410556	0.0005238	0.00116124
K00640	serine O-acetyltransferase [EC:2.3.1.30]	0.00342458	0.00337423	0.00317941	0.00344344	0.0034003	0.00356291	0.00316566	0.00326905	0.00327085	0.0031967	0.0032671	0.0031657	0.00364656	0.00330986	0.00349031	0.00352363
K00648	3-oxoacyl-[acyl-carrier-protein] synthase III [EC:2.3.1.180]	0.00455748	0.0040812	0.00400376	0.00413707	0.00384964	0.00447	0.00421581	0.0040875	0.00408929	0.0039324	0.00401064	0.00402084	0.00418361	0.00399559	0.00435587	0.0043216
K00651	homoserine O-succinyltransferase [EC:2.3.1.46]	0.00252396	0.00175723	0.00175881	0.00212748	0.000652913	0.000543299	0.000644241	0.000733267	0.00122079	0.000973583	0.00114605	0.000890356	0.00255597	0.00154342	0.00209529	0.00205104
K00655	1-acyl-sn-glycerol-3-phosphate acyltransferase [EC:2.3.1.51]	0.00342388	0.00383418	0.0038579	0.00366545	0.00458932	0.00474672	0.0046451	0.00475522	0.0039775	0.00423973	0.00408507	0.00429235	0.0039522	0.00366937	0.0039256	0.0042358
K00656	formate C-acetyltransferase [EC:2.3.1.54]	0.004444	0.00380859	0.00367831	0.00393113	0.00238758	0.00213073	0.00233136	0.00245268	0.00300261	0.00299626	0.00296734	0.00269194	0.00349678	0.0033239	0.00338149	0.00317544
K00658	2-oxoglutarate dehydrogenase E2 component (dihydrolipoamide succinyltransferase) [EC:2.3.1.61]	0.000424385	0.00106759	0.000997035	0.000744113	0.00162387	0.00182314	0.00153422	0.00157276	0.00150001	0.00161525	0.00151154	0.00162876	0.000698027	0.00151822	0.00112912	0.00101789
K00681	gamma-glutamyltranspeptidase [EC:2.3.2.2]	0.000108291	0.000396042	0.000330074	0.000215648	0.00106595	0.00114205	0.000951376	0.000908618	0.000415554	0.000592242	0.000534944	0.000616242	8.88407e-05	0.000165892	0.000168386	0.000426809
K00684	leucyl/phenylalanyl-tRNA--protein transferase [EC:2.3.2.6]	0.000161867	0.000501027	0.000439108	0.000321141	0.00107928	0.00130331	0.00105117	0.000998749	0.000458622	0.000651436	0.000600464	0.000703643	0.000106474	0.000318553	0.000253529	0.000439356
K00688	starch phosphorylase [EC:2.4.1.1]	0.00425043	0.00360933	0.00362015	0.00362005	0.00193457	0.00181136	0.00219332	0.00220205	0.00353268	0.00324945	0.00323849	0.00306613	0.00366997	0.00435339	0.00388462	0.0030675
K00691	maltose phosphorylase [EC:2.4.1.8]	2.16811e-05	0.000331107	0.00030212	0.00019781	0.000983579	0.000929221	0.000864605	0.000851802	0.000351412	0.000501583	0.000477517	0.000563332	5.99792e-05	0.000119473	0.000125335	0.000361735
K00703	starch synthase [EC:2.4.1.21]	0.00284258	0.00224743	0.00229635	0.00232972	0.00130436	0.00137831	0.00163987	0.00158169	0.00233699	0.00195232	0.00209451	0.00202948	0.0027629	0.00288265	0.00280585	0.0023024
K00705	4-alpha-glucanotransferase [EC:2.4.1.25]	0.00413911	0.00354666	0.00359148	0.00363778	0.00250593	0.00234318	0.00273205	0.00271318	0.00306179	0.00306623	0.00301264	0.00290613	0.00338943	0.0031889	0.00323357	0.00300469
K00757	uridine phosphorylase [EC:2.4.2.3]	0.00242538	0.00193108	0.00197252	0.00201362	0.000954453	0.000966391	0.00126718	0.00117959	0.00176893	0.00154062	0.00161697	0.00158545	0.00218548	0.00239114	0.00209982	0.00154023
K00760	hypoxanthine phosphoribosyltransferase [EC:2.4.2.8]	0.00410166	0.00349173	0.00356631	0.00359729	0.00255728	0.00240128	0.00283803	0.00286778	0.00320266	0.00313203	0.0031153	0.00303426	0.00362424	0.00338969	0.00354174	0.00332949
K00763	nicotinate phosphoribosyltransferase [EC:2.4.2.11]	0.00415285	0.00323803	0.00325323	0.00358825	0.00223643	0.00232924	0.00256082	0.00254638	0.00243927	0.00262269	0.00249466	0.00234264	0.00351839	0.00224088	0.00289522	0.00307578
K00767	nicotinate-nucleotide pyrophosphorylase (carboxylating) [EC:2.4.2.19]	0.000794083	0.000867264	0.00106203	0.000894866	0.00146795	0.00142315	0.00173814	0.00158588	0.00111039	0.00109431	0.00118881	0.00133841	0.00139475	0.00116321	0.0012958	0.0013322
K00795	geranyltranstransferase [EC:2.5.1.10];farnesyl diphosphate synthase [EC:2.5.1.1 2.5.1.10]	0.000378027	0.00135379	0.001357	0.00111466	0.00285139	0.00281605	0.00253012	0.00254167	0.00266421	0.00229214	0.00247557	0.00269679	0.00116893	0.00278974	0.00174927	0.00149249
K00797	spermidine synthase [EC:2.5.1.16]	0.000795821	0.00137975	0.00133143	0.00108099	0.00237404	0.00236541	0.0021236	0.00222163	0.0012955	0.0016584	0.00148635	0.00165536	0.00102728	0.000788717	0.00106353	0.00150827
K00799	glutathione S-transferase [EC:2.5.1.18]	7.70847e-05	0.000345194	0.000312275	0.000212251	0.00105082	0.00107162	0.000941774	0.000892652	0.00038509	0.000652866	0.000515989	0.00058861	6.52214e-05	0.000136159	0.000137279	0.00038038
K00811	aspartate aminotransferase [EC:2.6.1.1]	0.00231702	0.00138165	0.00141962	0.00181719	0.000512243	0.000500941	0.00059339	0.000578058	0.000920295	0.000746373	0.000880582	0.000690207	0.00189359	0.00131793	0.00156948	0.0013224
K00821	acetylornithine/N-succinyldiaminopimelate aminotransferase [EC:2.6.1.11 2.6.1.17]	0.000851809	0.00120327	0.00133168	0.00114041	0.00223357	0.00204292	0.00192539	0.00194034	0.0011824	0.00131484	0.00137145	0.00144057	0.00112494	0.000752892	0.000998812	0.00155746
K00832	aromatic-amino-acid transaminase [EC:2.6.1.57]	0.000277304	0.000494954	0.000533189	0.000412565	0.00108107	0.00109373	0.000976026	0.000962368	0.000545846	0.000606181	0.000643431	0.000693754	0.000451227	0.000337713	0.000444231	0.000690994
K00833	adenosylmethionine-8-amino-7-oxononanoate aminotransferase [EC:2.6.1.62]	0.00046186	0.000678345	0.000773629	0.00059559	0.00133723	0.00152178	0.00162807	0.00140434	0.000902275	0.000911129	0.000996935	0.00110551	0.000530444	0.00045805	0.000591836	0.000841494
K00835	valine--pyruvate aminotransferase [EC:2.6.1.66]	2.16817e-05	0.00033074	0.000301255	0.000198104	0.00098396	0.000958374	0.000885459	0.000854028	0.000348605	0.000525751	0.000478121	0.000561769	5.61334e-05	0.000117604	0.000122997	0.000357363
K00845	glucokinase [EC:2.7.1.2]	0.00452521	0.00365582	0.00365234	0.00389134	0.00229923	0.00213732	0.00261468	0.00258577	0.0024055	0.00294684	0.00258688	0.00244724	0.00348235	0.00218488	0.0028193	0.00295295
K00847	fructokinase [EC:2.7.1.4]	0.00340066	0.00312633	0.00307496	0.00332628	0.00250909	0.00232742	0.00234401	0.00267469	0.00300747	0.00289162	0.00291796	0.00285446	0.0045968	0.00389814	0.0041698	0.00368111
K00849	galactokinase [EC:2.7.1.6]	0.00310251	0.00262313	0.00267094	0.0027325	0.00140755	0.00149496	0.00179654	0.00182487	0.00253094	0.00231922	0.00236901	0.00227022	0.00312202	0.00300651	0.00305647	0.00253299
K00850	6-phosphofructokinase [EC:2.7.1.11]	0.003989	0.00329225	0.00335772	0.00349146	0.0015502	0.00149439	0.00158732	0.00173236	0.00277357	0.00263896	0.00261405	0.00235145	0.00402992	0.00342217	0.00368073	0.00323938
K00852	ribokinase [EC:2.7.1.15]	0.00176086	0.00161802	0.00168382	0.00156431	0.000800146	0.000537017	0.000754175	0.000796521	0.00144544	0.00153716	0.00137079	0.00128694	0.00139574	0.0017181	0.00143112	0.00113282
K00854	xylulokinase [EC:2.7.1.17]	0.0017429	0.0013282	0.00130172	0.00149413	0.000308518	0.000235927	0.000337483	0.00034566	0.000445561	0.00086919	0.000540391	0.000433112	0.000891605	0.000328605	0.000522872	0.000559451
K00865	glycerate kinase [EC:2.7.1.31]	0.00133514	0.00142339	0.00157278	0.00152277	0.000956547	0.000905525	0.00124898	0.00127758	0.00193413	0.00145921	0.00171068	0.00177466	0.00251166	0.0026329	0.0024965	0.00199023
K00868	pyridoxine kinase [EC:2.7.1.35]	0.0029018	0.00230423	0.00228666	0.00264366	0.00111261	0.00088843	0.000996208	0.00113448	0.00225752	0.00166638	0.00197746	0.00172921	0.00332969	0.00285758	0.00298223	0.00265228
K00874	2-dehydro-3-deoxygluconokinase [EC:2.7.1.45]	0.00193194	0.00125051	0.00116089	0.00142472	0.000237612	0.000205458	0.000250141	0.000234018	0.000452001	0.00056764	0.000451126	0.000345635	0.00093681	0.000326839	0.000523786	0.000675834
K00903	protein-tyrosine kinase [EC:2.7.10.-]	7.82337e-05	0.000409621	0.000507057	0.000252049	0.00115885	0.00117191	0.00141425	0.00124493	0.000632913	0.000793915	0.000715208	0.000918853	0.000134972	0.000184919	0.000211876	0.000455464
K00904	deoxyguanosine kinase [EC:2.7.1.113]	6.11534e-05	0.000395909	0.000377768	0.000234781	0.00104471	0.000993026	0.000927762	0.000928515	0.000473829	0.000574063	0.000566409	0.00066176	0.000236669	0.000195404	0.000241622	0.000581981
K00925	acetate kinase [EC:2.7.2.1]	0.00339431	0.00346884	0.00350579	0.00350684	0.00351485	0.00355072	0.00368581	0.00368138	0.00350523	0.00348051	0.00352216	0.00357477	0.00379016	0.00351948	0.00366919	0.00365842
K00928	aspartate kinase [EC:2.7.2.4]	0.00433564	0.00359442	0.00361777	0.00385709	0.00265746	0.00270934	0.00295034	0.0029361	0.0033215	0.0032479	0.00320046	0.00310915	0.00375021	0.003459	0.00358347	0.00341548
K00930	acetylglutamate kinase [EC:2.7.2.8];acetylglutamate/acetylaminoadipate kinase [EC:2.7.2.8 2.7.2.-]	0.00109689	0.00142798	0.00149231	0.00133055	0.00237056	0.00236617	0.0021103	0.00205501	0.00136844	0.00149697	0.00154348	0.00157963	0.00132153	0.000870874	0.00116007	0.00183806
K00936	None	0.00434805	0.0032246	0.00320409	0.00363988	0.00136372	0.00158135	0.00156076	0.00145976	0.0023032	0.00250983	0.00222089	0.00183757	0.00278838	0.00176889	0.00258833	0.00289846
K00937	polyphosphate kinase [EC:2.7.4.1]	0.000741516	0.00102689	0.00110674	0.00102651	0.00138714	0.00162624	0.00167677	0.00151451	0.00105852	0.00121213	0.00112833	0.00124674	0.000970936	0.000565904	0.000793253	0.00111597
K00943	dTMP kinase [EC:2.7.4.9]	0.000984207	0.00132213	0.00137187	0.00126652	0.00192648	0.00196377	0.00179955	0.00189383	0.00218629	0.00181404	0.00200348	0.00204399	0.00167844	0.00217825	0.00204169	0.00201823
K00956	sulfate adenylyltransferase subunit 1 [EC:2.7.7.4]	0.000151829	0.000490667	0.000428051	0.00032029	0.00104945	0.00120249	0.00102824	0.000922848	0.000459976	0.000613961	0.000599344	0.000672787	0.00015776	0.000198048	0.00023237	0.00045937
K00957	sulfate adenylyltransferase subunit 2 [EC:2.7.7.4]	0.000151763	0.000494907	0.000429149	0.000320851	0.00104749	0.00121021	0.00102691	0.000920195	0.000458586	0.000611308	0.000599446	0.000670282	0.000157644	0.000197079	0.000232053	0.000460061
K00970	poly(A) polymerase [EC:2.7.7.19]	0.000572333	0.00105443	0.00120178	0.000835072	0.00178805	0.00176215	0.00197513	0.0018089	0.00181037	0.00161053	0.00174966	0.00189401	0.00098134	0.00173703	0.00136754	0.0011933
K00975	glucose-1-phosphate adenylyltransferase [EC:2.7.7.27]	0.00237747	0.00231782	0.0023178	0.00220364	0.00129963	0.00131265	0.00138264	0.00145012	0.00234543	0.00222544	0.00220359	0.0020246	0.00234697	0.00248252	0.00258586	0.00233623
K00981	phosphatidate cytidylyltransferase [EC:2.7.7.41]	0.00384951	0.00400753	0.00399875	0.00393215	0.0040768	0.00422983	0.00421994	0.00416026	0.0045203	0.00423739	0.00440744	0.00445887	0.00418601	0.00484703	0.00450754	0.00412123
K00990	[protein-PII] uridylyltransferase [EC:2.7.7.59]	0.00028425	0.000754384	0.000706738	0.000642849	0.00141291	0.00138366	0.0012406	0.00123719	0.00129191	0.00113662	0.0012222	0.00133501	0.000548881	0.00136753	0.000848119	0.000722022
K00991	2-C-methyl-D-erythritol 4-phosphate cytidylyltransferase [EC:2.7.7.60]	0.00349143	0.00312784	0.00338844	0.00340273	0.00268009	0.00265931	0.00291798	0.00307238	0.00337189	0.00299084	0.0032269	0.00324407	0.00477876	0.00422401	0.00445608	0.00380269
K01005	None	0.000866411	0.000629788	0.000596713	0.00078821	0.000336044	0.000299217	0.000310463	0.000412643	0.000619006	0.000371875	0.000551246	0.000476876	0.00157111	0.00104976	0.00140555	0.00113956
K01011	thiosulfate/3-mercaptopyruvate sulfurtransferase [EC:2.8.1.1 2.8.1.2];3-mercaptopyruvate sulfurtransferase [EC:2.8.1.2]	0.00217592	0.00170557	0.00179741	0.00171885	0.000900788	0.000745404	0.000815203	0.000849775	0.00169569	0.00152997	0.00146102	0.00128626	0.0013661	0.00181248	0.00152698	0.00128219
K01057	6-phosphogluconolactonase [EC:3.1.1.31]	0.000539379	0.00112982	0.00127781	0.000875901	0.00180573	0.00175961	0.00194566	0.00195652	0.00180158	0.00181892	0.00175046	0.00194079	0.00104432	0.00170141	0.00139097	0.00128941
K01058	phospholipase A1 [EC:3.1.1.32]	0.000172324	0.000445651	0.000365627	0.000426007	0.00103388	0.00122817	0.000975254	0.000900204	0.000459841	0.000580725	0.000560955	0.000633165	0.00027818	0.000192285	0.000191572	0.000425631
K01070	S-formylglutathione hydrolase [EC:3.1.2.12]	4.5846e-05	0.000670805	0.000611707	0.000398384	0.00197855	0.00191738	0.00177514	0.0017288	0.000725796	0.00104871	0.000973397	0.00115289	0.000128551	0.000248882	0.00026085	0.000743778
K01092	myo-inositol-1(or 4)-monophosphatase [EC:3.1.3.25]	0.000309628	0.00121124	0.0011496	0.000753556	0.0026366	0.00269477	0.00232187	0.00241612	0.0020062	0.00192401	0.00202925	0.00220396	0.000930853	0.00185418	0.00152398	0.00171734
K01147	exoribonuclease II [EC:3.1.13.1]	7.7417e-05	0.000630096	0.000613739	0.000354751	0.00138032	0.00134131	0.00117405	0.00120937	0.00119009	0.00110733	0.00116215	0.00127596	0.000332712	0.00131052	0.000787953	0.000662782
K01153	type I restriction enzyme, R subunit [EC:3.1.21.3]	0.00395379	0.00293719	0.00310916	0.00379555	0.0017229	0.00165452	0.0017109	0.00187554	0.00322618	0.00234603	0.00291594	0.00255872	0.00538663	0.00465125	0.00501657	0.00409731
K01154	type I restriction enzyme, S subunit [EC:3.1.21.3]	0.00450871	0.00332601	0.00336012	0.00422663	0.0017377	0.0015991	0.00156709	0.00186083	0.00341392	0.00238681	0.00299717	0.00253471	0.00645693	0.00513287	0.00573497	0.0048023
K01156	type III restriction enzyme [EC:3.1.21.5]	0.00116352	0.00101433	0.00101019	0.00105737	0.00120909	0.00119448	0.00115841	0.00106868	0.000771377	0.000883803	0.000892467	0.000844782	0.000560561	0.000440085	0.000561824	0.000796535
K01190	beta-galactosidase [EC:3.2.1.23]	0.00504618	0.00387769	0.00370998	0.00436671	0.00167746	0.00227123	0.00202232	0.0021688	0.00309741	0.00259041	0.00289117	0.00269149	0.00554917	0.00463061	0.00499428	0.00405751
K01193	beta-fructofuranosidase [EC:3.2.1.26]	0.00285716	0.00249328	0.0026165	0.0027881	0.00129314	0.00124781	0.0012565	0.00140843	0.00238745	0.00219418	0.00225165	0.00195512	0.00328912	0.00289457	0.0030917	0.00281127
K01207	beta-N-acetylhexosaminidase [EC:3.2.1.52]	0.000718137	0.00120067	0.00128718	0.00113843	0.00167972	0.00158082	0.00151421	0.00156025	0.00189611	0.001455	0.00168906	0.00171299	0.00158428	0.00195026	0.00169043	0.00165458
K01258	tripeptide aminopeptidase [EC:3.4.11.4]	0.00319294	0.00255141	0.00262929	0.00283277	0.00137784	0.00141321	0.00174217	0.00169509	0.00261626	0.00204551	0.00230276	0.00220415	0.00338466	0.00315782	0.00319421	0.00270406
K01259	proline iminopeptidase [EC:3.4.11.5]	0.000245923	0.000533513	0.000549742	0.000438071	0.00118077	0.00118905	0.001142	0.0011077	0.000646741	0.000909216	0.000806324	0.00086931	0.000308274	0.000300014	0.000422467	0.000688516
K01267	aspartyl aminopeptidase [EC:3.4.11.21]	0.00136961	0.000932121	0.000895303	0.0010137	0.000209493	0.00016752	0.000268525	0.000185338	0.000354721	0.000532915	0.000409322	0.000282913	0.00051393	0.000249371	0.000350528	0.000431784
K01269	aminopeptidase [EC:3.4.11.-]	0.00261248	0.00196323	0.00188342	0.00207593	0.000732168	0.000807188	0.000912227	0.000992664	0.00127819	0.00149306	0.00127404	0.00108317	0.00157879	0.00102988	0.00149238	0.00159814
K01299	carboxypeptidase Taq [EC:3.4.17.19]	0.00122137	0.000865224	0.000835036	0.000942253	0.000205361	0.000184717	0.000279489	0.000190539	0.000355205	0.000529655	0.000395726	0.000292111	0.000412713	0.000229834	0.000321742	0.0003679
K01414	oligopeptidase A [EC:3.4.24.70]	7.69751e-05	0.000629526	0.000613189	0.000354251	0.00138456	0.00137569	0.00119977	0.00121301	0.0011908	0.00110708	0.00116211	0.00127597	0.000334058	0.00130923	0.000787517	0.000661793
K01417	None	0.00275707	0.0021047	0.00191112	0.00230514	0.000837295	0.000863015	0.00103436	0.00100431	0.00134772	0.00162881	0.00134804	0.00114755	0.00162134	0.000980845	0.00140585	0.00153466
K01422	None	0.00138394	0.00156495	0.00159377	0.00150595	0.0023719	0.00221999	0.00244785	0.00229086	0.00142805	0.00163682	0.0016752	0.001759	0.00140437	0.0010638	0.00127934	0.00172485
K01423	None	0.00134971	0.00121469	0.00101135	0.00140118	0.00116952	0.00127088	0.00116196	0.00103433	0.00076561	0.000992214	0.000864042	0.00084526	0.000658576	0.000336099	0.000371009	0.000663192
K01426	amidase [EC:3.5.1.4]	0.000198958	0.000486631	0.000525504	0.000388756	0.00106269	0.00100474	0.000955517	0.000937588	0.000468385	0.000688585	0.000606214	0.000693188	0.000246575	0.000187843	0.00023966	0.000525622
K01436	aminoacylase [EC:3.5.1.14];amidohydrolase [EC:3.5.1.-]	0.00225021	0.00155413	0.00159189	0.00173213	0.000566487	0.000521152	0.000681017	0.000666615	0.00104536	0.00111199	0.00102949	0.000776056	0.00140489	0.000901945	0.00129554	0.00143651
K01448	N-acetylmuramoyl-L-alanine amidase [EC:3.5.1.28]	0.005002	0.00371769	0.00365276	0.0041516	0.0024449	0.00253125	0.00276784	0.00251553	0.00298747	0.00297199	0.00294448	0.00277442	0.00320139	0.00308526	0.0029563	0.00282587
K01463	None	0.000234591	0.000501848	0.000581447	0.000380916	0.000636039	0.000591081	0.000539355	0.000673864	0.0012741	0.000849213	0.00107605	0.00107794	0.000896684	0.00168779	0.00140598	0.00100662
K01464	dihydropyrimidinase [EC:3.5.2.2]	0.00125359	0.00091479	0.00100039	0.00109712	0.000208839	0.000109356	0.000196962	0.000184138	0.000387575	0.000513744	0.000421275	0.000282188	0.000691625	0.000325864	0.000491143	0.000581266
K01467	beta-lactamase [EC:3.5.2.6]	0.00102452	0.000813893	0.00088755	0.00100094	0.000463761	0.000513933	0.000507251	0.000489859	0.000888235	0.00055073	0.000798007	0.000642152	0.00205094	0.00126729	0.00170999	0.00159455
K01489	cytidine deaminase [EC:3.5.4.5]	0.00309498	0.0025862	0.00267401	0.00268988	0.00138002	0.00143997	0.0017042	0.00176268	0.00252229	0.00218171	0.0022839	0.00218723	0.00330695	0.00309583	0.00315214	0.00264465
K01495	GTP cyclohydrolase I [EC:3.5.4.16]	0.00250029	0.00218991	0.00240064	0.00250132	0.00151273	0.00156916	0.00190218	0.00196906	0.00278457	0.00218275	0.00244675	0.00240523	0.00369844	0.00336134	0.00354624	0.0029624
K01496	phosphoribosyl-AMP cyclohydrolase [EC:3.5.4.19]	0.000179203	0.000489216	0.00053624	0.000381476	0.00109115	0.000993335	0.000948851	0.000964938	0.000591288	0.000600129	0.000657995	0.000705345	0.000517983	0.000359034	0.000488249	0.000786939
K01501	nitrilase [EC:3.5.5.1]	0.000228978	0.000460901	0.000396596	0.000486578	0.00102025	0.00105572	0.00093643	0.000885194	0.000453533	0.000566007	0.000545866	0.000629016	0.000273716	0.000176997	0.000184233	0.000419574
K01512	acylphosphatase [EC:3.6.1.7]	0.000348613	0.000643514	0.00063304	0.000389588	0.000686143	0.000687531	0.0005987	0.000766601	0.00133077	0.000989558	0.00112026	0.00111779	0.000915471	0.00166811	0.00140281	0.00112125
K01520	dUTP pyrophosphatase [EC:3.6.1.23]	0.00230256	0.00227962	0.00246618	0.00228894	0.00241806	0.00257356	0.0026837	0.00263264	0.00289523	0.00242225	0.00274334	0.00279454	0.00321484	0.00327094	0.00336088	0.00307184
K01524	guanosine-5'-triphosphate,3'-diphosphate pyrophosphatase [EC:3.6.1.40];exopolyphosphatase / guanosine-5'-triphosphate,3'-diphosphate pyrophosphatase [EC:3.6.1.11 3.6.1.40]	0.00326118	0.00388243	0.00445684	0.00414727	0.00450216	0.00468014	0.00499015	0.00490256	0.00530516	0.00498909	0.00502765	0.00515967	0.00491156	0.00487593	0.00491369	0.00487027
K01525	bis(5'-nucleosyl)-tetraphosphatase (symmetrical) [EC:3.6.1.41]	7.69088e-05	0.000629444	0.000613189	0.000353917	0.00138066	0.0013716	0.00119781	0.00121158	0.0011903	0.00108101	0.0011599	0.00127535	0.000333076	0.00130894	0.000785199	0.000661304
K01533	Cu2+-exporting ATPase [EC:3.6.3.4]	0.00361806	0.00360238	0.00364196	0.00362763	0.00368329	0.00391269	0.00392545	0.00390439	0.00373329	0.00379677	0.00372229	0.00379288	0.0039218	0.00364364	0.00387515	0.00389858
K01534	Cd2+/Zn2+-exporting ATPase [EC:3.6.3.3 3.6.3.5]	0.00577645	0.0038609	0.00402571	0.00455084	0.0014653	0.00130512	0.00170013	0.00171322	0.00261132	0.00228362	0.00241259	0.00209351	0.00522315	0.00338268	0.00411443	0.00393248
K01585	arginine decarboxylase [EC:4.1.1.19]	0.00147832	0.000921871	0.000874314	0.00130045	0.000340371	0.000391815	0.000397441	0.000414951	0.00063466	0.000460954	0.000557783	0.000496354	0.00175469	0.00109942	0.00127252	0.00100201
K01607	4-carboxymuconolactone decarboxylase [EC:4.1.1.44]	0.00102871	0.000811718	0.000941371	0.00105688	0.000432035	0.000411652	0.000401095	0.000474272	0.000851623	0.000478146	0.000734374	0.000571194	0.0021689	0.00125457	0.00167777	0.00158493
K01610	phosphoenolpyruvate carboxykinase (ATP) [EC:4.1.1.49]	0.00301586	0.00229786	0.00240389	0.00264254	0.00119253	0.00113274	0.00153013	0.00140718	0.00227644	0.00179484	0.00200103	0.00191019	0.00298628	0.00281624	0.00270196	0.00220729
K01619	deoxyribose-phosphate aldolase [EC:4.1.2.4]	0.00316803	0.00260371	0.00272206	0.00269803	0.00144698	0.00148056	0.00173722	0.00180812	0.0025608	0.00225454	0.00232723	0.00223487	0.00334747	0.0031253	0.00317851	0.0026574
K01620	threonine aldolase [EC:4.1.2.5]	0.00157967	0.00125699	0.00128092	0.00131337	0.00050778	0.000615649	0.000941474	0.000717129	0.000682999	0.000996623	0.000789867	0.000743148	0.000742709	0.000360217	0.000525509	0.000600534
K01628	L-fuculose-phosphate aldolase [EC:4.1.2.17]	0.00219077	0.00135804	0.00125182	0.00169241	0.000254885	0.000161046	0.000281019	0.000213124	0.000476822	0.000690344	0.000507904	0.000322798	0.00061772	0.000240077	0.000300799	0.000419192
K01639	N-acetylneuraminate lyase [EC:4.1.3.3]	0.00251958	0.00187492	0.00174076	0.00208392	0.000859762	0.000896189	0.000772119	0.000913265	0.00172193	0.0013531	0.00152755	0.0013508	0.00229475	0.0024124	0.00231268	0.00179674
K01657	anthranilate synthase component I [EC:4.1.3.27]	0.00102353	0.00153925	0.00156221	0.0014116	0.00194814	0.00208349	0.00181656	0.00195277	0.00211453	0.0020392	0.00201565	0.00205712	0.00176817	0.0021364	0.00201164	0.00190154
K01659	2-methylcitrate synthase [EC:2.3.3.5]	2.32393e-05	0.000330811	0.000301636	0.000198747	0.000979763	0.000923508	0.000860836	0.000848117	0.000347405	0.000499906	0.000475334	0.000561324	5.56128e-05	0.000117168	0.000121284	0.000357468
K01661	naphthoate synthase [EC:4.1.3.36]	0.00177017	0.00156297	0.00160223	0.00169651	0.000966437	0.000929645	0.000922546	0.00114107	0.00178649	0.00151851	0.00159972	0.00153087	0.00249394	0.00258808	0.00243543	0.00185671
K01669	deoxyribodipyrimidine photo-lyase [EC:4.1.99.3]	0.000340427	0.000609611	0.000592101	0.000490199	0.00117645	0.00104812	0.00103976	0.0010641	0.000517373	0.0008688	0.000679824	0.000757048	0.000328042	0.000239994	0.000302982	0.00052832
K01673	carbonic anhydrase [EC:4.2.1.1]	0.00179438	0.00189884	0.0019112	0.00218705	0.00209706	0.00216474	0.00190699	0.00207788	0.00260306	0.00199504	0.0023189	0.00225403	0.00326391	0.00302152	0.00311477	0.00289579
K01674	carbonic anhydrase [EC:4.2.1.1]	7.59364e-05	0.000627998	0.000610063	0.000345629	0.00136422	0.0012174	0.00116172	0.00118874	0.00116333	0.00107201	0.00114792	0.0012594	0.000331443	0.00130741	0.000786773	0.000661574
K01682	aconitate hydratase 2 [EC:4.2.1.3]	0.000128887	0.000371827	0.000353652	0.000399793	0.00102249	0.0010588	0.000934693	0.000889667	0.000468211	0.000582824	0.000545921	0.000628898	0.000273221	0.000171175	0.000172748	0.000409609
K01690	phosphogluconate dehydratase [EC:4.2.1.12]	2.24979e-05	0.000332107	0.000302312	0.000199395	0.000987092	0.00100227	0.000868307	0.000855657	0.000352934	0.000508006	0.000480791	0.000568031	5.76001e-05	0.000118344	0.000121868	0.000358352
K01696	tryptophan synthase beta chain [EC:4.2.1.20]	0.00136879	0.0018552	0.00186602	0.00175981	0.00222864	0.00246475	0.00218559	0.00231754	0.00257098	0.00238297	0.00245582	0.00247487	0.00221601	0.00254363	0.00260559	0.00246922
K01737	6-pyruvoyl tetrahydrobiopterin synthase [EC:4.2.3.12]	0.00103547	0.00112752	0.00113578	0.00111085	0.00148431	0.00173415	0.00175404	0.00160862	0.00122734	0.00114254	0.00117147	0.00134663	0.0011656	0.000734586	0.00101838	0.00129425
K01740	O-acetylhomoserine (thiol)-lyase [EC:2.5.1.49]	0.00286682	0.0022565	0.002255	0.00285563	0.000997265	0.00107496	0.00104724	0.00127299	0.00178879	0.0016141	0.00170699	0.00147129	0.00419684	0.00245851	0.00335299	0.00307659
K01751	diaminopropionate ammonia-lyase [EC:4.3.1.15]	0.00119796	0.000826437	0.000859543	0.000958295	0.000184978	0.000105399	0.000186588	0.000180108	0.000352898	0.00043985	0.000374642	0.000249447	0.000604536	0.000299312	0.000439751	0.000515207
K01772	ferrochelatase [EC:4.99.1.1]	0.00132057	0.00183248	0.00188829	0.00184363	0.00223852	0.00237611	0.00246555	0.00249875	0.00250463	0.00250187	0.00238397	0.00253063	0.00208749	0.00227267	0.00218591	0.00205334
K01775	alanine racemase [EC:5.1.1.1]	0.004505	0.00374799	0.00376974	0.00403818	0.00274273	0.00279059	0.00307613	0.00300585	0.00345607	0.00334915	0.00335892	0.00323286	0.00393716	0.00357097	0.00374936	0.00352461
K01776	glutamate racemase [EC:5.1.1.3]	0.00356912	0.00346801	0.00357484	0.00357857	0.00365089	0.00365	0.00384316	0.00378791	0.00367006	0.0035863	0.00366887	0.00370792	0.00388275	0.00361863	0.00378601	0.00377057
K01779	aspartate racemase [EC:5.1.1.13]	0.00131185	0.000846812	0.000788472	0.00111316	0.000224221	0.000160405	0.000259973	0.000235192	0.000467809	0.000448065	0.000409802	0.000310794	0.000684208	0.00035451	0.000466145	0.000499598
K01785	aldose 1-epimerase [EC:5.1.3.3]	0.00362941	0.00272261	0.00273556	0.00305873	0.00139177	0.00152392	0.00170697	0.00169447	0.00258043	0.00201233	0.00233809	0.00216539	0.00398493	0.003579	0.00368887	0.00298279
K01786	L-ribulose-5-phosphate 4-epimerase [EC:5.1.3.4]	0.00124593	0.000873598	0.000860861	0.000954995	0.000160117	0.000102535	0.000163827	0.000140737	0.000340844	0.000460569	0.000357411	0.000233494	0.000550586	0.000197765	0.000308778	0.000473555
K01805	xylose isomerase [EC:5.3.1.5]	0.00120726	0.000918266	0.000880085	0.00103574	0.000240978	0.000184845	0.000261128	0.000283366	0.000315232	0.000648959	0.00040225	0.000307585	0.000492072	0.00020263	0.000294454	0.000317199
K01808	ribose 5-phosphate isomerase B [EC:5.3.1.6]	0.00435437	0.00345475	0.00345317	0.00388125	0.00204881	0.00199225	0.00241517	0.00229433	0.00216437	0.00258968	0.00233905	0.00218191	0.00331932	0.00197298	0.00251782	0.00262956
K01815	4-deoxy-L-threo-5-hexosulose-uronate ketol-isomerase [EC:5.3.1.17]	0.00134159	0.00087846	0.000774698	0.00097839	0.000111883	6.42588e-05	0.000116903	9.29181e-05	0.000211155	0.000380693	0.000250042	0.000146289	0.000392914	0.000150604	0.000228046	0.000255775
K01834	phosphoglycerate mutase [EC:5.4.2.1]	0.00853738	0.00724705	0.00721663	0.00758041	0.00457403	0.00474601	0.00497957	0.0052776	0.00674409	0.00638055	0.00636954	0.00601444	0.00874712	0.00757881	0.0082873	0.00763991
K01840	phosphomannomutase [EC:5.4.2.8]	0.00478639	0.00369877	0.00378702	0.00411432	0.00196092	0.00209347	0.00272125	0.00264338	0.00342724	0.00307077	0.00312668	0.00308936	0.00500548	0.00420614	0.00444967	0.00368076
K01850	chorismate mutase [EC:5.4.99.5]	0.00075698	0.000502522	0.000561274	0.000758668	0.000132029	4.27147e-05	5.58174e-05	0.000124474	0.000295521	0.000221986	0.000305125	0.000219125	0.00123519	0.000704485	0.000909256	0.000774031
K01893	asparaginyl-tRNA synthetase [EC:6.1.1.22]	0.00275774	0.00221523	0.00226715	0.00229626	0.0012898	0.00135649	0.00162135	0.00157198	0.00232101	0.00190095	0.00207764	0.00201388	0.00275012	0.00288492	0.00280134	0.00229927
K01894	glutamyl-Q tRNA(Asp) synthetase [EC:6.1.1.-]	0.000126622	0.000371164	0.000349555	0.000390713	0.00101826	0.00105459	0.000929683	0.000888349	0.000450222	0.000554799	0.000536648	0.000619411	0.000272268	0.000168722	0.000168685	0.000406392
K01911	O-succinylbenzoic acid--CoA ligase [EC:6.2.1.26]	0.00177017	0.00156369	0.00160225	0.00169691	0.000966542	0.000929676	0.000922593	0.00114113	0.0017869	0.00151878	0.00159996	0.00153118	0.00249476	0.00258897	0.00243644	0.0018584
K01914	aspartate--ammonia ligase [EC:6.3.1.1]	0.00201959	0.00178442	0.00172645	0.0018274	0.000882575	0.0009491	0.000833635	0.000892511	0.00178025	0.00142935	0.00160639	0.00142317	0.00227622	0.00243361	0.0023496	0.00190197
K01916	NAD+ synthase [EC:6.3.1.5]	0.000637592	0.000887661	0.000886632	0.000914822	0.00151254	0.00175882	0.00147847	0.00150883	0.00126547	0.00113241	0.00124879	0.00128085	0.001248	0.000928791	0.00129173	0.00156813
K01920	glutathione synthase [EC:6.3.2.3]	2.17034e-05	0.000335571	0.00030286	0.000198248	0.000991235	0.00104822	0.000894195	0.000863129	0.000353955	0.000536217	0.00048635	0.000569733	5.82347e-05	0.00011863	0.000123552	0.000359227
K01947	biotin-[acetyl-CoA-carboxylase] ligase / type III pantothenate kinase [EC:6.3.4.15 2.7.1.33]	4.3142e-05	0.000662457	0.00060344	0.000395541	0.00197422	0.00200669	0.00173633	0.00171648	0.000705744	0.00101454	0.000960667	0.00113482	0.000114506	0.000236688	0.000242944	0.000716285
K01955	carbamoyl-phosphate synthase large subunit [EC:6.3.5.5]	0.00301473	0.0028762	0.0029411	0.00343943	0.0031584	0.00321593	0.00341058	0.00333347	0.00281286	0.00284163	0.00278233	0.00293896	0.00395444	0.00233294	0.0029369	0.00326639
K01989	putative ABC transport system substrate-binding protein	0.00345722	0.00233785	0.00236388	0.00265859	0.000704479	0.000748147	0.000815022	0.000757776	0.00131713	0.00136563	0.00130775	0.000939729	0.00181079	0.00108208	0.00157625	0.00173657
K01995	branched-chain amino acid transport system ATP-binding protein	0.00185293	0.00135495	0.00146106	0.00148838	0.000630028	0.000577059	0.0006371	0.000639006	0.00101634	0.000985258	0.000962072	0.000788455	0.00146043	0.000893625	0.00130068	0.00145312
K01996	branched-chain amino acid transport system ATP-binding protein	0.00185257	0.0013555	0.00146161	0.00148867	0.000630008	0.000578302	0.000637241	0.000638973	0.0010163	0.000985356	0.000962082	0.000788479	0.00146055	0.000893911	0.00130088	0.00145363
K01997	branched-chain amino acid transport system permease protein	0.00185213	0.00135467	0.00146106	0.00148796	0.000629826	0.000576454	0.00063671	0.000638897	0.00101613	0.000985052	0.000961832	0.000788258	0.00146001	0.000892923	0.00130052	0.00145272
K01998	branched-chain amino acid transport system permease protein	0.00185213	0.00135461	0.00146093	0.0014879	0.00062975	0.000576346	0.000636613	0.000638766	0.00101599	0.000985001	0.000961765	0.000788114	0.00145989	0.000892723	0.00130031	0.00145246
K01999	branched-chain amino acid transport system substrate-binding protein	0.00270926	0.00185868	0.00189099	0.00203853	0.000691024	0.000620702	0.000711651	0.000691998	0.00113258	0.00124004	0.00110472	0.000851369	0.0015444	0.000939848	0.00135142	0.00153618
K02006	cobalt/nickel transport system ATP-binding protein	0.00758372	0.00655608	0.00684134	0.00670871	0.00296057	0.00277614	0.0030873	0.00346258	0.00514322	0.00541314	0.00489811	0.0042717	0.00692221	0.00495233	0.0063376	0.00650491
K02008	cobalt/nickel transport system permease protein	0.00528124	0.00461626	0.00480441	0.00464984	0.00194719	0.00183165	0.002	0.00221277	0.00351878	0.00378876	0.0033455	0.002922	0.0044919	0.00346619	0.00412209	0.00424979
K02010	iron(III) transport system ATP-binding protein [EC:3.6.3.30]	0.00338834	0.00264488	0.00251344	0.00260626	0.00121256	0.00115964	0.00118301	0.00112123	0.00242804	0.00226933	0.00216104	0.00195897	0.00131486	0.00277009	0.00185665	0.00127159
K02013	iron complex transport system ATP-binding protein [EC:3.6.3.34]	0.00788747	0.00815339	0.0084914	0.00852067	0.00741391	0.00707256	0.00739439	0.00773148	0.00930502	0.00870608	0.00878535	0.00867977	0.00891328	0.00950805	0.00922613	0.00848543
K02014	iron complex outermembrane recepter protein	0.0130093	0.0149792	0.0150554	0.0145462	0.0215231	0.0209497	0.0214175	0.0208509	0.0179084	0.0166511	0.0181749	0.0193002	0.0167972	0.0192742	0.0174823	0.0167098
K02022	None	0.000493821	0.000693578	0.000511306	0.000735714	0.00105152	0.00100967	0.000962279	0.000901762	0.000480593	0.000666957	0.000584241	0.000665606	0.000290303	0.000212413	0.000238803	0.000480004
K02025	multiple sugar transport system permease protein	0.00790783	0.0064185	0.00638847	0.00691266	0.00171104	0.00136121	0.00179112	0.00186491	0.00283515	0.00426974	0.00316707	0.00240231	0.00494997	0.00217897	0.00331137	0.00384923
K02026	multiple sugar transport system permease protein	0.0080252	0.00649337	0.00648236	0.00701866	0.00174024	0.00139955	0.00184623	0.00190999	0.00289312	0.00434506	0.00321801	0.00247094	0.00505424	0.00220757	0.0033589	0.00393434
K02027	multiple sugar transport system substrate-binding protein	0.00847984	0.00657584	0.00649721	0.00720408	0.00173784	0.00138027	0.00181598	0.00189603	0.00288047	0.0043363	0.00326928	0.00241368	0.00482678	0.00220825	0.00334391	0.00393751
K02029	polar amino acid transport system permease protein	0.00404357	0.00504634	0.00505758	0.00487867	0.00587426	0.00612279	0.0056287	0.00616635	0.00659047	0.00590409	0.00611589	0.00627758	0.00618169	0.00616897	0.00687672	0.00704933
K02031	peptide/nickel transport system ATP-binding protein	0.00626315	0.00476135	0.00480996	0.00512943	0.00211557	0.00181175	0.00221019	0.00210353	0.00413943	0.00383035	0.00374453	0.00324881	0.00382189	0.0043108	0.00401541	0.00363488
K02032	peptide/nickel transport system ATP-binding protein	0.00692733	0.00579187	0.00599694	0.00617462	0.00317016	0.00266592	0.00328874	0.00329477	0.00577532	0.00559841	0.00536844	0.00486593	0.0052467	0.00607508	0.00557059	0.00477678
K02033	peptide/nickel transport system permease protein	0.00770602	0.00657732	0.00665859	0.00679744	0.00414161	0.00358006	0.00412428	0.00415515	0.00615143	0.0062539	0.00587227	0.00540779	0.00533832	0.00617763	0.00565577	0.00515919
K02034	peptide/nickel transport system permease protein	0.00760338	0.00651691	0.00660409	0.00675509	0.00413286	0.00358033	0.00412171	0.0041469	0.0061312	0.00623272	0.00586809	0.00540293	0.00529633	0.0061579	0.0056387	0.00512694
K02035	peptide/nickel transport system substrate-binding protein	0.0110074	0.00925519	0.00930825	0.0096018	0.00579439	0.00575034	0.00605101	0.00624071	0.00926164	0.00900782	0.00868991	0.00797869	0.00765712	0.00906528	0.00891541	0.00822781
K02036	phosphate transport system ATP-binding protein [EC:3.6.3.27]	0.000332062	0.00047719	0.000462799	0.000360076	0.000472057	0.000614159	0.000483898	0.000620401	0.00088111	0.000528408	0.000704131	0.000656206	0.00112863	0.000827954	0.00125337	0.00143833
K02040	phosphate transport system substrate-binding protein	0.00152654	0.00105921	0.00108769	0.00126983	0.000593615	0.000560075	0.00060775	0.000743953	0.00105973	0.000801835	0.000910222	0.000822112	0.00222234	0.00150219	0.00191317	0.00180133
K02042	phosphonate transport system permease protein	0.00182632	0.00114819	0.0010465	0.00127994	0.000268845	0.000276188	0.000359009	0.000269015	0.000445617	0.000635223	0.000531602	0.000353109	0.000379032	0.000251947	0.000311464	0.000390552
K02045	sulfate transport system ATP-binding protein [EC:3.6.3.25]	2.14824e-05	0.000334796	0.000302353	0.000197621	0.000988104	0.000974286	0.000891916	0.00085934	0.000350641	0.000534047	0.00048504	0.000568336	5.67602e-05	0.000118701	0.000125233	0.00035881
K02046	sulfate transport system permease protein	2.14824e-05	0.000334796	0.000302353	0.000197621	0.000988104	0.000974286	0.000891916	0.00085934	0.000350641	0.000534047	0.00048504	0.000568336	5.67602e-05	0.000118701	0.000125233	0.00035881
K02047	sulfate transport system permease protein	2.14824e-05	0.000334796	0.000302353	0.000197621	0.000988104	0.000974286	0.000891916	0.00085934	0.000350641	0.000534047	0.00048504	0.000568336	5.67602e-05	0.000118701	0.000125233	0.00035881
K02048	sulfate transport system substrate-binding protein	2.83903e-05	0.00033603	0.000304103	0.000199346	0.000988383	0.000975654	0.000892748	0.000859864	0.000351677	0.000545291	0.000485814	0.000571429	5.70378e-05	0.000118792	0.000125439	0.000359396
K02051	sulfonate/nitrate/taurine transport system substrate-binding protein	0.00469135	0.00420025	0.00439099	0.00475776	0.00305536	0.00285153	0.00338591	0.00340359	0.00381353	0.00399311	0.00376929	0.00366327	0.00477938	0.00381913	0.00415138	0.00383406
K02055	putative spermidine/putrescine transport system substrate-binding protein	0.000168361	0.000733657	0.000696586	0.000533105	0.0020604	0.00212821	0.00189058	0.00178899	0.000828991	0.00113907	0.00110063	0.00124931	0.000194848	0.000321441	0.000358196	0.000813112
K02056	simple sugar transport system ATP-binding protein [EC:3.6.3.17]	0.00232784	0.00225936	0.00230974	0.00221623	0.00125233	0.00105363	0.00129179	0.00135946	0.00209818	0.00229747	0.00201474	0.00189578	0.00218651	0.00217409	0.00212263	0.00190914
K02057	simple sugar transport system permease protein	0.00448951	0.00421622	0.00431385	0.00417768	0.00201475	0.00168589	0.00220569	0.00229245	0.003235	0.00397937	0.00326313	0.00302019	0.00410868	0.00314239	0.00358989	0.00345597
K02067	putative ABC transport system substrate-binding protein	0.000602809	0.000948078	0.00107112	0.000870102	0.00168419	0.00158846	0.00176289	0.00168915	0.00168285	0.00143092	0.00156537	0.00172506	0.00094129	0.00160952	0.00117906	0.00109897
K02074	zinc/manganese transport system ATP-binding protein	0.000290047	0.000642129	0.000623099	0.000504793	0.00117674	0.00121236	0.00109261	0.00116634	0.000575002	0.000975362	0.000739936	0.000838565	0.000399703	0.000276431	0.000396781	0.000626005
K02075	zinc/manganese transport system permease protein	6.36119e-05	0.000405145	0.000375894	0.000263722	0.00104089	0.00112403	0.000944019	0.000977608	0.000453833	0.000683015	0.000595041	0.000676336	0.000128987	0.000171005	0.000238974	0.000501728
K02077	zinc/manganese transport system substrate-binding protein	0.000445668	0.000753156	0.000755507	0.000692794	0.00126915	0.00130752	0.00123279	0.00124881	0.000727291	0.00110064	0.000923609	0.000977893	0.000500812	0.000368077	0.000525067	0.000750631
K02078	acyl carrier protein	0.00513502	0.00546792	0.00546402	0.00550112	0.00637365	0.00658807	0.00633286	0.00641954	0.00604009	0.00564522	0.00601312	0.00625057	0.00640559	0.00667283	0.00644583	0.00633528
K02121	V-type H+-transporting ATPase subunit E [EC:3.6.3.14]	0.00220564	0.00137082	0.00141877	0.00164109	0.000561228	0.00053298	0.000979537	0.000706944	0.000849877	0.000977361	0.000925351	0.000748482	0.000650126	0.000481313	0.000613326	0.000729757
K02170	biotin biosynthesis protein BioH	2.15709e-05	0.000331229	0.00030172	0.00019777	0.000987325	0.00100401	0.000868165	0.000859123	0.000352882	0.000507269	0.000480334	0.000567416	5.7253e-05	0.000118344	0.000121472	0.000358143
K02192	bacterioferritin-associated ferredoxin	2.15709e-05	0.000331412	0.00030172	0.00019777	0.000989457	0.00103705	0.000892603	0.00086169	0.000353355	0.000507607	0.000480464	0.000567559	5.82733e-05	0.000118401	0.000121472	0.000358256
K02204	homoserine kinase type II [EC:2.7.1.39]	0.000145034	0.000405986	0.00039533	0.000334209	0.00107076	0.00113267	0.00102161	0.000931297	0.000474881	0.000603017	0.000618299	0.000679148	0.00013746	0.000201576	0.000234	0.000455215
K02217	ferritin [EC:1.16.3.1]	0.00244353	0.00271996	0.0025664	0.00239199	0.00318296	0.00301094	0.00308391	0.00305613	0.00312717	0.00289103	0.00305151	0.00318895	0.00232549	0.00357463	0.00278734	0.00243863
K02224	cobyrinic acid a,c-diamide synthase [EC:6.3.5.9 6.3.1.-];cobyrinic acid a,c-diamide synthase [EC:6.3.5.9 6.3.5.11]	0.00282641	0.00188458	0.00214992	0.00224562	0.000845982	0.000771118	0.00154404	0.00117944	0.00134613	0.0014365	0.00137335	0.001239	0.00137242	0.000828959	0.00115345	0.00132142
K02231	adenosylcobinamide kinase / adenosylcobinamide-phosphate guanylyltransferase [EC:2.7.1.156 2.7.7.62]	0.00355916	0.00228948	0.00247796	0.00272888	0.000905534	0.000959248	0.00163642	0.00125634	0.00145301	0.00155447	0.00148127	0.0013355	0.00174946	0.000956646	0.00135747	0.00152128
K02291	phytoene synthase [EC:2.5.1.32]	2.20017e-05	0.000335713	0.00030286	0.000198457	0.000990425	0.00101721	0.000871118	0.000861485	0.000353791	0.000536229	0.000486323	0.000569978	5.95943e-05	0.000119515	0.000123849	0.000359428
K02302	uroporphyrin-III C-methyltransferase / precorrin-2 dehydrogenase / sirohydrochlorin ferrochelatase [EC:2.1.1.107 1.3.1.76 4.99.1.4]	9.76381e-05	0.00109866	0.00101772	0.000640355	0.00310657	0.00322736	0.00289081	0.00290966	0.00129145	0.00190258	0.0016495	0.00196499	0.000325889	0.000498585	0.000681323	0.00143139
K02304	precorrin-2 dehydrogenase / sirohydrochlorin ferrochelatase [EC:1.3.1.76 4.99.1.4]	0.0026699	0.0016454	0.00179967	0.00212256	0.00055951	0.000387632	0.000614723	0.000494517	0.000949398	0.00100075	0.000988056	0.000687342	0.00128947	0.000758503	0.00106729	0.00116347
K02334	DNA polymerase bacteriophage-type [EC:2.7.7.7]	0.00144691	0.00114316	0.00103257	0.00129981	0.00123331	0.00120137	0.00116402	0.00106392	0.000769724	0.000986113	0.000882442	0.00086141	0.00054824	0.000377761	0.000426523	0.000713874
K02339	DNA polymerase III subunit chi [EC:2.7.7.7]	7.66879e-05	0.000628588	0.000612471	0.00035304	0.0013757	0.00126592	0.00117141	0.00120312	0.00118653	0.00107876	0.00115846	0.00127354	0.000331417	0.00130826	0.000784525	0.000659879
K02358	elongation factor EF-Tu [EC:3.6.5.3];elongation factor Tu	0.00379939	0.00425169	0.00435311	0.00407458	0.00502916	0.00483217	0.0049666	0.00500823	0.00492122	0.00467066	0.00484904	0.00499337	0.00451174	0.00506978	0.00479156	0.00467525
K02427	ribosomal RNA large subunit methyltransferase E [EC:2.1.1.-]	7.73507e-05	0.00063017	0.000613765	0.000354651	0.00138082	0.00137258	0.00119806	0.00121172	0.00119068	0.00108488	0.00116026	0.00127586	0.000333739	0.00131051	0.000785896	0.000662431
K02433	aspartyl-tRNA(Asn)/glutamyl-tRNA (Gln) amidotransferase subunit A [EC:6.3.5.6 6.3.5.7]	0.00364633	0.00329724	0.00332868	0.00358816	0.00343594	0.0035657	0.00343029	0.00356678	0.00315943	0.00349548	0.003263	0.00313427	0.00341297	0.00220179	0.00309495	0.00380504
K02434	aspartyl-tRNA(Asn)/glutamyl-tRNA (Gln) amidotransferase subunit B [EC:6.3.5.6 6.3.5.7]	0.00376827	0.00338964	0.0033394	0.00371698	0.00340617	0.0035077	0.00340066	0.00352244	0.00307199	0.00343576	0.00321494	0.00308606	0.00325797	0.00215748	0.00301876	0.00364108
K02435	aspartyl-tRNA(Asn)/glutamyl-tRNA (Gln) amidotransferase subunit C [EC:6.3.5.6 6.3.5.7]	0.0037884	0.00344247	0.00339454	0.00374659	0.00342874	0.00351507	0.00341217	0.00353583	0.00313522	0.00344823	0.00324921	0.00311454	0.00339223	0.0022	0.00309906	0.00379177
K02437	glycine cleavage system H protein	0.00113198	0.00109398	0.00116841	0.00107173	0.00156284	0.00178384	0.00185215	0.00177006	0.00120923	0.00126683	0.00126954	0.00142515	0.00156212	0.00123814	0.0014239	0.00148811
K02444	DeoR family transcriptional regulator, glycerol-3-phosphate regulon repressor	0.00177272	0.00164318	0.00147943	0.00146838	0.00147931	0.00132311	0.00130398	0.0012978	0.0014003	0.00151695	0.00143416	0.00138993	0.000505662	0.00139401	0.000881325	0.000824296
K02453	general secretion pathway protein D	0.00141954	0.000837068	0.000842325	0.00132053	0.000291798	0.000203976	0.0003586	0.00027426	0.000615594	0.000509467	0.00053396	0.000395769	0.000918358	0.000437396	0.000556362	0.000546987
K02471	putative ATP-binding cassette transporter	0.000271373	0.00100567	0.000962089	0.00061425	0.00241556	0.00240908	0.00207808	0.0021208	0.00161148	0.00162106	0.0016822	0.00186266	0.000435209	0.0014443	0.000932771	0.00104434
K02483	two-component system, OmpR family, response regulator	0.0023935	0.00235428	0.00220126	0.00286856	0.00271721	0.00262141	0.00263316	0.00264785	0.00191252	0.00257869	0.00213926	0.00219038	0.00189601	0.00096116	0.00125274	0.00179999
K02494	outer membrane lipoprotein LolB	7.68427e-05	0.000625204	0.000612049	0.000353356	0.00137937	0.00136012	0.00119534	0.00120948	0.00118962	0.00107827	0.00115601	0.00127318	0.000333076	0.00130894	0.000785199	0.000660596
K02498	HemY protein	7.67764e-05	0.000629444	0.000613147	0.000353917	0.00137679	0.00133867	0.00117112	0.00120482	0.00118817	0.00107562	0.00115607	0.00127062	0.000332922	0.00130791	0.000784882	0.000661173
K02502	ATP phosphoribosyltransferase regulatory subunit	0.000201876	0.00050835	0.000455189	0.000321079	0.00103278	0.00108244	0.000937753	0.000908094	0.00046845	0.000613885	0.000562175	0.000640439	0.000309646	0.00021182	0.000277345	0.000612956
K02517	lipid A biosynthesis lauroyl acyltransferase [EC:2.3.1.-]	0.00347699	0.00320004	0.00330005	0.00345492	0.00339171	0.00337713	0.00359152	0.00342106	0.00326733	0.00313027	0.00332267	0.00333542	0.00345391	0.00328909	0.00326059	0.00314876
K02529	LacI family transcriptional regulator	0.00647262	0.00553925	0.00543583	0.00577275	0.00312487	0.00285242	0.00292109	0.00339438	0.00433966	0.00411403	0.00416712	0.00381031	0.00684983	0.00520185	0.00595184	0.0057019
K02533	tRNA/rRNA methyltransferase [EC:2.1.1.-]	7.73728e-05	0.00062973	0.000613189	0.000354438	0.00138091	0.00137031	0.00119668	0.00121137	0.0011901	0.00110687	0.00116208	0.00127583	0.000332461	0.00130993	0.000787556	0.000661898
K02549	O-succinylbenzoate synthase [EC:4.2.1.113]	0.00172255	0.0014796	0.00158278	0.001662	0.000936456	0.000732517	0.00085863	0.00111942	0.00176141	0.00147724	0.00156316	0.0015036	0.00248434	0.00255816	0.00240346	0.00182914
K02551	2-succinyl-5-enolpyruvyl-6-hydroxy-3-cyclohexene-1-carboxylate synthase [EC:2.2.1.9]	0.00183108	0.00160737	0.00165653	0.0017479	0.000983928	0.00096952	0.000985413	0.00116226	0.00182603	0.00154087	0.00162575	0.00157808	0.00252196	0.00261984	0.00248468	0.00188299
K02558	UDP-N-acetylmuramate: L-alanyl-gamma-D-glutamyl-meso-diaminopimelate ligase [EC:6.3.2.-]	0.000112435	0.000660047	0.000627152	0.000384607	0.00139235	0.00138037	0.00121427	0.00122111	0.00120621	0.001096	0.00117097	0.00128957	0.000338059	0.00132137	0.000799276	0.000672883
K02564	glucosamine-6-phosphate deaminase [EC:3.5.99.6]	0.00415054	0.0030965	0.00328576	0.00353682	0.00173081	0.00168598	0.00235096	0.00235934	0.00303748	0.00259356	0.00282652	0.00273664	0.00425811	0.00386072	0.00392733	0.00326209
K02621	topoisomerase IV subunit A [EC:5.99.1.-]	0.00147338	0.00167808	0.00171949	0.00151627	0.0020369	0.00223605	0.00225085	0.00225492	0.00232736	0.00187988	0.00216416	0.00231287	0.00237138	0.00276492	0.00260224	0.00228321
K02622	topoisomerase IV subunit B [EC:5.99.1.-]	0.00146322	0.00163389	0.00171557	0.00151426	0.00202013	0.00207707	0.00221223	0.00224213	0.00232094	0.00186116	0.00214316	0.00230128	0.00237001	0.00275655	0.0025993	0.00227734
K02650	type IV pilus assembly protein PilA	0.000980895	0.00129232	0.00122915	0.00111645	0.00213597	0.00216274	0.00193409	0.00189808	0.00102112	0.00142516	0.0012752	0.00134404	0.000569263	0.000500522	0.000613088	0.00118073
K02652	type IV pilus assembly protein PilB	0.00100423	0.000868966	0.000770223	0.00078905	0.00111018	0.00112536	0.00100559	0.00096138	0.000517217	0.000822697	0.000659692	0.000666771	0.000184562	0.000200295	0.000205238	0.000517884
K02655	type IV pilus assembly protein PilE	4.29872e-05	0.000666209	0.000604158	0.000395727	0.00197493	0.00197942	0.00176079	0.00171793	0.000704386	0.0010156	0.000963944	0.00113541	0.000114175	0.000236005	0.000242309	0.000715656
K02656	type IV pilus assembly protein PilF	7.69088e-05	0.000629444	0.000613189	0.000353938	0.00138071	0.00137203	0.00119782	0.0012117	0.00119036	0.00108103	0.00115992	0.00127537	0.000333095	0.00130896	0.000785199	0.000661304
K02662	type IV pilus assembly protein PilM	2.63751e-05	0.000342892	0.000314502	0.000205103	0.00100407	0.00104567	0.000897621	0.000888022	0.000384843	0.000563612	0.000503516	0.000598922	7.99365e-05	0.000134392	0.000142984	0.000409446
K02663	type IV pilus assembly protein PilN	2.59768e-05	0.000342892	0.000314502	0.000205093	0.00100479	0.00104612	0.000897904	0.000888669	0.000384948	0.000563605	0.000503599	0.000598924	7.98737e-05	0.000134401	0.000142984	0.000409297
K02664	type IV pilus assembly protein PilO	9.56296e-05	0.000357465	0.000323659	0.000228071	0.000992856	0.00104922	0.000896065	0.000864548	0.000356418	0.000538963	0.000491996	0.000571827	7.78374e-05	0.000121163	0.000130773	0.000365846
K02665	type IV pilus assembly protein PilP	2.15048e-05	0.000335652	0.000302818	0.000198332	0.000985561	0.00104033	0.000889817	0.000856585	0.000351415	0.000504792	0.000480396	0.000564898	5.70989e-05	0.000117318	0.000121155	0.000358773
K02666	type IV pilus assembly protein PilQ	2.17034e-05	0.000335652	0.00030286	0.000198457	0.000990835	0.00104614	0.000893742	0.000863349	0.000353591	0.000536075	0.0004863	0.00056996	5.7253e-05	0.00011863	0.000123671	0.000359297
K02667	two-component system, NtrC family, response regulator PilR	2.16816e-05	0.000335082	0.000302396	0.000198332	0.000983677	0.000943435	0.000865968	0.000853848	0.000349616	0.00050293	0.000479977	0.00056344	5.7115e-05	0.000117318	0.000120679	0.000357557
K02668	two-component system, NtrC family, sensor histidine kinase PilS [EC:2.7.13.3]	2.15048e-05	0.000335652	0.000302818	0.000198332	0.000986808	0.00101545	0.000868262	0.000856944	0.000351851	0.000504953	0.000480486	0.000564946	5.80805e-05	0.000117318	0.000121155	0.000358746
K02670	twitching motility protein PilU	4.32082e-05	0.000667065	0.00060458	0.000396102	0.0019777	0.00205214	0.00176346	0.0017211	0.000706837	0.0010178	0.000964643	0.00113713	0.000115488	0.000236688	0.000242944	0.00071702
K02671	type IV pilus assembly protein PilV	2.12839e-05	0.000335061	0.000302396	0.000198165	0.000983327	0.000940411	0.000865489	0.000852257	0.000349015	0.000502788	0.000479737	0.000563494	5.57863e-05	0.000116635	0.00012064	0.000357452
K02672	type IV pilus assembly protein PilW	2.14387e-05	0.000331596	0.000301382	0.000197268	0.000983195	0.0010273	0.000886729	0.000852925	0.000349442	0.000502164	0.000475771	0.000562713	5.67518e-05	0.000117318	0.000121115	0.000358029
K02673	type IV pilus assembly protein PilX	2.15709e-05	0.000331412	0.00030172	0.00019777	0.000987001	0.00100225	0.000868204	0.000855581	0.000352749	0.000507386	0.000480314	0.000567398	5.7253e-05	0.000118344	0.000121472	0.000358143
K02676	type IV pilus assembly protein PilZ	2.16371e-05	0.000335652	0.00030286	0.000198332	0.000990121	0.00101936	0.000872187	0.000861778	0.000353976	0.000510352	0.00048431	0.000569673	5.82347e-05	0.000118344	0.000121472	0.000358851
K02686	primosomal replication protein N	7.69088e-05	0.000629444	0.000613189	0.000353917	0.00137872	0.00133979	0.00117384	0.00120913	0.00118988	0.00108085	0.00115981	0.00127531	0.000332094	0.00130894	0.000785199	0.000661278
K02750	PTS system, arbutin-like IIC component	0.00171293	0.00105229	0.000911955	0.00113453	0.000176579	0.000204333	0.000228049	0.000236957	0.000313454	0.000589305	0.000381461	0.000240661	0.000245824	0.000146189	0.000211555	0.000315666
K02759	PTS system, cellobiose-specific IIA component [EC:2.7.1.69]	0.00197235	0.00142205	0.00135392	0.00148258	0.000344425	0.000302204	0.000382531	0.000371638	0.000723111	0.000745497	0.000681395	0.000446232	0.00103147	0.000521628	0.000756388	0.00112041
K02760	PTS system, cellobiose-specific IIB component [EC:2.7.1.69]	0.00287751	0.00199066	0.00184033	0.00208049	0.000414099	0.00035197	0.000464962	0.000438922	0.0008654	0.00100494	0.000843426	0.000529252	0.00115994	0.000593163	0.000839162	0.00124817
K02761	PTS system, cellobiose-specific IIC component	0.00290645	0.00203133	0.00190708	0.00212611	0.000511933	0.000463364	0.000579023	0.000568261	0.00104902	0.00109861	0.00101624	0.000667569	0.00140032	0.000779351	0.00109208	0.0015328
K02773	PTS system, galactitol-specific IIA component [EC:2.7.1.69]	0.00183237	0.00125872	0.0010947	0.00127069	0.000319469	0.000362321	0.000360228	0.000402585	0.000619447	0.000688831	0.00061291	0.000440993	0.000692698	0.000487199	0.000696034	0.000798179
K02774	PTS system, galactitol-specific IIB component [EC:2.7.1.69]	0.00183237	0.00125866	0.00109458	0.00127063	0.000319393	0.000362214	0.00036013	0.000402454	0.000619308	0.000688779	0.000612842	0.00044085	0.000692582	0.000486999	0.000695826	0.000797917
K02775	PTS system, galactitol-specific IIC component	0.00267413	0.00176137	0.00152512	0.00181971	0.000379622	0.000404644	0.00043636	0.000456573	0.000737036	0.000917181	0.000755825	0.000504176	0.000777974	0.000534306	0.000743812	0.000899648
K02779	PTS system, glucose-specific IIC component	0.000140074	0.000475359	0.000491519	0.000268888	0.000643506	0.000690397	0.000565644	0.000687972	0.00129477	0.000798947	0.00102596	0.00103435	0.000762943	0.00158392	0.00124795	0.00093369
K02806	PTS system, nitrogen regulatory IIA component [EC:2.7.1.69]	0.00188331	0.00170526	0.00156307	0.00158429	0.00158067	0.00150759	0.00145102	0.00138705	0.00154525	0.00163565	0.00157894	0.00151405	0.000574946	0.00148447	0.000992293	0.000921678
K02821	PTS system, ascorbate-specific IIA component [EC:2.7.1.69]	0.00284894	0.00216455	0.00199114	0.00215261	0.00132663	0.0012443	0.00122573	0.00119316	0.00104404	0.00139027	0.00117423	0.000989434	0.000922599	0.000577377	0.000738714	0.00117691
K02822	PTS system, ascorbate-specific IIB component [EC:2.7.1.69]	0.00291361	0.00195007	0.00180029	0.00202812	0.000369071	0.00024338	0.000370347	0.000358121	0.000761694	0.000924955	0.000738382	0.000458822	0.00104956	0.000527372	0.000733305	0.00101232
K02849	heptosyltransferase III [EC:2.4.-.-]	0.000226669	0.000454915	0.000393916	0.000484013	0.00101635	0.000941731	0.000908487	0.000878694	0.000450353	0.000560722	0.000541166	0.000625192	0.000272322	0.000176017	0.00018339	0.000417225
K02909	large subunit ribosomal protein L31	0.00361255	0.00379621	0.0038566	0.00370314	0.00396873	0.00394819	0.00403736	0.00406967	0.00439531	0.00409879	0.00422924	0.00432217	0.00410299	0.00474616	0.00436852	0.00400161
K02913	large subunit ribosomal protein L33	0.00325543	0.00314568	0.00315351	0.00301492	0.00280707	0.00309048	0.00311584	0.00328322	0.00361756	0.00319388	0.0033496	0.00338892	0.00395789	0.00384694	0.00422302	0.00393712
K02919	large subunit ribosomal protein L36	0.0020057	0.00245102	0.00250331	0.00218927	0.00265902	0.00270085	0.00277366	0.00284551	0.00348079	0.00299867	0.00320248	0.00329723	0.00313854	0.00405167	0.00358875	0.00299689
K03071	preprotein translocase subunit SecB	8.00546e-05	0.00063508	0.000621584	0.000357912	0.00139187	0.00139405	0.00122166	0.00123566	0.00121952	0.00111061	0.00117412	0.00130285	0.000349767	0.00132324	0.000802611	0.0006906
K03082	hexulose-6-phosphate isomerase [EC:5.-.-.-]	0.00112285	0.000748837	0.000717504	0.000824791	0.000118338	7.14461e-05	0.000111462	9.18902e-05	0.000254248	0.000354178	0.000257516	0.000153081	0.000375837	0.000140789	0.000220553	0.000363681
K03089	RNA polymerase sigma-32 factor	7.69088e-05	0.000629518	0.000613215	0.000353942	0.00138075	0.00137163	0.00119785	0.00121165	0.00119051	0.00108428	0.00116	0.00127554	0.000333122	0.00130922	0.000785342	0.000661346
K03117	sec-independent protein translocase protein TatB	0.000356965	0.000853599	0.000800327	0.000707696	0.00146952	0.00142398	0.00131893	0.00135162	0.00139126	0.00128962	0.00130589	0.00143625	0.000645598	0.00143844	0.000984864	0.000881066
K03147	thiamine biosynthesis protein ThiC	0.00085372	0.000936944	0.000995963	0.000983682	0.00140728	0.00132414	0.00164694	0.00144301	0.00102452	0.00102941	0.00106907	0.00118357	0.000956307	0.000603236	0.000765119	0.000999548
K03149	thiamine biosynthesis ThiG	0.00054748	0.0007443	0.000878822	0.000838766	0.00139138	0.00141306	0.00168213	0.00151291	0.00104471	0.00107339	0.00109118	0.00122074	0.000794921	0.000541749	0.000735789	0.00100822
K03153	glycine oxidase [EC:1.4.3.19]	3.17607e-05	0.000360233	0.000334729	0.000211743	0.00102725	0.00103302	0.000929278	0.000960622	0.000419527	0.000640635	0.000543708	0.000645007	0.000106155	0.000162915	0.000223216	0.000471398
K03154	sulfur carrier protein;thiamine biosynthesis ThiS	0.000502472	0.000655452	0.000836848	0.000749156	0.00142752	0.00141378	0.00168052	0.00152595	0.0010525	0.00106378	0.00108736	0.00121368	0.000797629	0.00055045	0.000724926	0.00101203
K03169	DNA topoisomerase III [EC:5.99.1.2]	0.00434859	0.00351139	0.00417012	0.00396752	0.0021677	0.00204143	0.00277225	0.0026194	0.00407393	0.00320159	0.0035955	0.00361588	0.00607299	0.00578133	0.00558012	0.00432533
K03181	chorismate--pyruvate lyase [EC:4.1.3.40]	2.1549e-05	0.000330638	0.000304253	0.000203994	0.00098996	0.000968651	0.000895382	0.000861348	0.000367891	0.000507474	0.00048616	0.000574725	5.85866e-05	0.000119599	0.000122334	0.000359367
K03182	3-octaprenyl-4-hydroxybenzoate carboxy-lyase UbiD [EC:4.1.1.-]	0.000367511	0.000485191	0.000430951	0.000534857	0.00107125	0.0010482	0.000930385	0.000908338	0.000489996	0.000599494	0.000569453	0.000644477	0.000302046	0.000198498	0.000200446	0.00044782
K03186	3-octaprenyl-4-hydroxybenzoate carboxy-lyase UbiX [EC:4.1.1.-]	0.000267177	0.000396078	0.000384436	0.000439408	0.00106322	0.00103667	0.000919435	0.000904542	0.000483657	0.00058815	0.000558742	0.000634301	0.000299003	0.000190521	0.000184909	0.000434748
K03195	type IV secretion system protein VirB10	0.000188082	0.000430864	0.000359482	0.000305322	0.00100393	0.00105004	0.0008859	0.000865928	0.000381408	0.000536524	0.000496212	0.000578862	6.80705e-05	0.000134126	0.000151889	0.000380382
K03196	type IV secretion system protein VirB11	0.000268518	0.000453932	0.000382512	0.000336645	0.00100436	0.00104961	0.000886817	0.000866548	0.000383997	0.000539187	0.000502024	0.000580738	8.78968e-05	0.000136801	0.000159158	0.000387375
K03197	type IV secretion system protein VirB2	2.52609e-05	0.000331167	0.000302439	0.000200433	0.000979725	0.000922688	0.000860036	0.000847377	0.00034638	0.00048841	0.000474446	0.00055743	5.54007e-05	0.000117092	0.000121096	0.000357058
K03199	type IV secretion system protein VirB4	0.000266373	0.000451935	0.000382174	0.000336084	0.00100011	0.000974072	0.000881178	0.0008647	0.000378963	0.000529426	0.000496561	0.000577635	8.58432e-05	0.000134602	0.000150098	0.000382678
K03201	type IV secretion system protein VirB6	2.53841e-05	0.000332277	0.00030225	0.000201102	0.000988036	0.00096829	0.000868191	0.000859129	0.000357661	0.000525137	0.000482942	0.000567789	5.77981e-05	0.000119008	0.000129988	0.000360924
K03203	type IV secretion system protein VirB8	0.000125939	0.000422083	0.000348892	0.000296007	0.000995539	0.0010467	0.000878597	0.000860765	0.000364088	0.000524377	0.000492973	0.00057609	6.18062e-05	0.000127669	0.000145843	0.000375186
K03204	type IV secretion system protein VirB9	0.00026161	0.000453066	0.000380763	0.00033492	0.00100445	0.00105065	0.000887112	0.000866535	0.000383812	0.000542443	0.000501791	0.000580692	8.76192e-05	0.000136709	0.000158992	0.000386788
K03215	RNA methyltransferase, TrmA family [EC:2.1.1.-]	7.73507e-05	0.00063017	0.000613765	0.000354651	0.00138069	0.00137234	0.00119763	0.00121128	0.00118983	0.00107073	0.00115972	0.00127292	0.000333739	0.00131051	0.000785857	0.000662431
K03285	general bacterial porin, GBP family	9.84135e-05	0.00096413	0.000915548	0.000552938	0.00236455	0.00230907	0.00203858	0.00206757	0.0015432	0.00158312	0.00164015	0.00183988	0.000388639	0.00142648	0.000906498	0.00101919
K03295	cation efflux system protein, CDF family	0.000659829	0.00131817	0.00132403	0.00108753	0.00193904	0.00218868	0.00220349	0.00218391	0.00207521	0.00203196	0.00198984	0.00219265	0.00126399	0.00190571	0.00166832	0.00154431
K03307	solute:Na+ symporter, SSS family	0.00173941	0.00131498	0.00133285	0.00140967	0.000640729	0.000479577	0.000539504	0.000560924	0.00127345	0.00105414	0.00113006	0.00100053	0.0010629	0.0015694	0.00121247	0.00092764
K03308	neurotransmitter:Na+ symporter, NSS family	0.00333049	0.00382931	0.00374597	0.00441299	0.00468405	0.00438026	0.00435474	0.00438623	0.00454596	0.00428438	0.00437911	0.00454306	0.00434423	0.00448376	0.00404061	0.00384886
K03310	alanine or glycine:cation symporter, AGCS family	0.00422934	0.00463087	0.00486627	0.00506503	0.0053301	0.00501934	0.00509724	0.00507562	0.00544384	0.00523995	0.00550047	0.0053797	0.00582317	0.00569807	0.00569423	0.0055748
K03322	manganese transport protein	0.00170291	0.00123145	0.00130068	0.00155691	0.000643641	0.00052491	0.000636504	0.000818034	0.0011444	0.000888614	0.00104227	0.000901264	0.00245487	0.00146597	0.00201291	0.00182741
K03324	phosphate:Na+ symporter;phosphate:Na+ symporter, PNaS family	0.00250234	0.00166642	0.00163295	0.00201149	0.000625823	0.000569559	0.000676393	0.000762125	0.00108605	0.00100358	0.00107404	0.000910501	0.00221544	0.00151263	0.00190402	0.00168512
K03342	para-aminobenzoate synthetase / 4-amino-4-deoxychorismate lyase [EC:2.6.1.85 4.1.3.38]	0.000141673	0.000917206	0.000826756	0.000553022	0.00227189	0.00239319	0.00205243	0.00216506	0.00127195	0.00134911	0.00143164	0.0016006	0.000799856	0.000836844	0.00116887	0.00164868
K03385	cytochrome c-552 [EC:1.7.2.2];formate-dependent nitrite reductase, periplasmic cytochrome c552 subunit [EC:1.7.2.2]	0.00170413	0.00132043	0.00124344	0.0015743	0.000718911	0.000708807	0.000692037	0.00075146	0.00145927	0.00100453	0.00122948	0.00119531	0.00204143	0.00229225	0.00194593	0.00131166
K03386	peroxiredoxin (alkyl hydroperoxide reductase subunit C) [EC:1.11.1.15]	0.00322015	0.00272328	0.00282643	0.00289178	0.0016623	0.00159601	0.00192811	0.00188075	0.00318141	0.00256327	0.00278183	0.00271239	0.00331557	0.00405494	0.00345763	0.00265321
K03394	precorrin-2 C20-methyltransferase / cobalt-factor-2 C20-methyltransferase [EC:2.1.1.130 2.1.1.151];precorrin-2/cobalt-factor-2 C20-methyltransferase [EC:2.1.1.130 2.1.1.151]	0.00279704	0.00181471	0.00211603	0.0022296	0.000845058	0.000756997	0.00154106	0.00117785	0.00133968	0.00141308	0.00136353	0.00123525	0.00134658	0.000811519	0.00113067	0.00130377
K03402	transcriptional regulator of arginine metabolism	0.00232351	0.00229729	0.00248829	0.0023037	0.00166209	0.00173721	0.00198575	0.002303	0.00308837	0.00236787	0.00269111	0.00267797	0.00399456	0.00373019	0.00416749	0.0036443
K03413	two-component system, chemotaxis family, response regulator CheY	0.00135908	0.00088498	0.00073479	0.00100469	0.000189041	0.000270406	0.000203557	0.000158696	0.000336057	0.000436637	0.000302739	0.000218335	0.000586418	0.000224289	0.000263673	0.000327096
K03417	methylisocitrate lyase [EC:4.1.3.30]	3.07544e-05	0.000331705	0.000302269	0.000198747	0.000979763	0.000923508	0.000860836	0.000848204	0.000347405	0.000499906	0.000475334	0.000561324	5.56128e-05	0.000117168	0.000121284	0.000357468
K03424	TatD DNase family protein [EC:3.1.21.-]	0.00394013	0.00450445	0.00458226	0.00419488	0.00519884	0.00558317	0.00557282	0.00536146	0.00507702	0.00497521	0.00505056	0.00529421	0.00435441	0.00499236	0.00466743	0.00454961
K03426	NAD+ diphosphatase [EC:3.6.1.22]	0.00183595	0.00160297	0.00160067	0.00175392	0.000836793	0.000698624	0.000782965	0.000930828	0.00156341	0.00143184	0.00143949	0.00135648	0.00233771	0.00228144	0.00216531	0.00159385
K03427	type I restriction enzyme M protein [EC:2.1.1.72]	0.00399151	0.00300443	0.0031188	0.00382402	0.00173346	0.00180489	0.00174382	0.00188047	0.00322648	0.00235902	0.00293176	0.00256525	0.00538034	0.00466106	0.0050169	0.00409856
K03442	small conductance mechanosensitive channel;small conductance mechanosensitive ion channel, MscS family	0.00161219	0.00158828	0.00167803	0.00148903	0.0017136	0.00190881	0.00206194	0.00184653	0.0015652	0.00161635	0.00159127	0.00162843	0.00135373	0.00101193	0.00139896	0.00176281
K03446	MFS transporter, DHA2 family, multidrug resistance protein B	8.21094e-05	0.000630214	0.00061534	0.000349015	0.00138195	0.00125541	0.00117701	0.00120699	0.00118627	0.00108294	0.00115614	0.00127163	0.000337165	0.00131474	0.000796908	0.000670369
K03453	bile acid:Na+ symporter, BASS family	0.00209312	0.00244141	0.00251605	0.00228033	0.00307465	0.00309408	0.00313017	0.00307046	0.00271498	0.00259015	0.0027582	0.00288508	0.00300704	0.00287962	0.00286821	0.00280654
K03458	nucleobase:cation symporter-2, NCS2 family	0.00175737	0.00189472	0.00209476	0.00194432	0.00206769	0.00179741	0.00185319	0.00208041	0.00248728	0.00194719	0.00229458	0.00227833	0.00311939	0.00312884	0.00315952	0.00293324
K03466	DNA segregation ATPase FtsK/SpoIIIE, S-DNA-T family	0.00379069	0.00404672	0.00411989	0.00399665	0.00393879	0.0040244	0.00416617	0.00441323	0.00411978	0.00435951	0.00411588	0.00421541	0.00465598	0.00399859	0.00443412	0.00440411
K03474	pyridoxine 5-phosphate synthase [EC:2.6.99.2]	0.000124467	0.000492613	0.000517101	0.000278149	0.00118195	0.00145942	0.00148134	0.0012546	0.000617533	0.000791104	0.000737878	0.000918028	0.000127119	0.00020006	0.000224056	0.000452774
K03475	PTS system, ascorbate-specific IIC component	0.00286218	0.00195313	0.00180592	0.00203501	0.000366526	0.000251886	0.000373367	0.00036025	0.000768545	0.000922633	0.000748586	0.000471365	0.00105987	0.000533756	0.000745289	0.00101934
K03486	GntR family transcriptional regulator, trehalose operon transcriptional repressor	0.00184785	0.00151377	0.00138497	0.00140098	0.000622599	0.000474947	0.000563598	0.000594176	0.00129209	0.00117336	0.00117918	0.00100396	0.000889441	0.00155887	0.00116161	0.000991462
K03497	chromosome partitioning protein, ParB family	0.0044341	0.0036121	0.00365756	0.00394713	0.00224504	0.00232613	0.00256424	0.00255713	0.00248194	0.00283988	0.00255521	0.00240801	0.00384532	0.0023306	0.00305457	0.00324836
K03500	ribosomal RNA small subunit methyltransferase B [EC:2.1.1.-]	0.00205237	0.00257462	0.00253748	0.00221455	0.0031406	0.0033029	0.00294609	0.00300702	0.00276769	0.00295881	0.00286021	0.0028832	0.00207012	0.00245654	0.00244085	0.00268521
K03502	DNA polymerase V	0.0017612	0.00123612	0.00134256	0.00171162	0.000489715	0.000324085	0.000484528	0.000550716	0.000992754	0.000712599	0.000869055	0.00071353	0.00255248	0.00137016	0.00183309	0.00169242
K03517	quinolinate synthase [EC:2.5.1.72]	0.000794083	0.000867203	0.0010619	0.000894804	0.0014676	0.00142206	0.00173778	0.00158552	0.00110987	0.00109416	0.00118862	0.00133822	0.00139394	0.00116301	0.00129559	0.00133192
K03524	BirA family transcriptional regulator, biotin operon repressor / biotin-[acetyl-CoA-carboxylase] ligase [EC:6.3.4.15]	0.00428667	0.003319	0.00334448	0.00368367	0.00165541	0.0016894	0.00206112	0.00205446	0.00294991	0.00271183	0.00272316	0.00253574	0.00376462	0.00333927	0.00348427	0.00304604
K03525	type III pantothenate kinase [EC:2.7.1.33]	0.00188562	0.00132762	0.00140795	0.00157557	0.000577864	0.00070445	0.00103286	0.00073474	0.000942736	0.000972249	0.000892416	0.000834954	0.00116438	0.000621493	0.000833034	0.000901688
K03531	cell division protein FtsZ	0.00501726	0.0040686	0.00411292	0.00450833	0.00277987	0.00277071	0.00304102	0.00307461	0.00362474	0.00341934	0.00350817	0.00334849	0.00502532	0.00418674	0.00453229	0.00415486
K03543	multidrug resistance protein A	9.17161e-05	0.000640354	0.000626025	0.000352843	0.00140576	0.00127231	0.00120593	0.0012233	0.00121404	0.00110684	0.00117322	0.00129288	0.000338681	0.00132402	0.000810924	0.000682558
K03549	KUP system potassium uptake protein	0.00127606	0.000768707	0.0007017	0.00101021	0.000213722	9.49853e-05	0.000148278	0.000234508	0.000419616	0.000273689	0.000375724	0.0002832	0.00149226	0.000834103	0.00107408	0.000882024
K03554	recombination associated protein RdgC	7.69088e-05	0.000629526	0.000613485	0.000354628	0.00138089	0.00134314	0.00117557	0.00121146	0.00119123	0.00108093	0.00116059	0.00127565	0.000332442	0.00130894	0.000785358	0.000661383
K03557	Fis family transcriptional regulator, factor for inversion stimulation protein	7.69088e-05	0.000629518	0.000613215	0.000353942	0.00138075	0.00137163	0.00119785	0.00121165	0.00119051	0.00108113	0.00116	0.00127554	0.000333122	0.00130922	0.000785342	0.000661346
K03568	TldD protein	0.000179933	0.000673146	0.000644927	0.000403326	0.00143068	0.00135969	0.00119206	0.00123202	0.00121427	0.00115029	0.00118279	0.00129111	0.000377698	0.00134652	0.000819375	0.00069767
K03569	rod shape-determining protein MreB and related proteins	0.00529183	0.00397524	0.00396825	0.00438896	0.00255266	0.00244184	0.00283925	0.00263421	0.00323304	0.00312344	0.00312632	0.00292086	0.00368098	0.00335755	0.00333853	0.00316023
K03574	7,8-dihydro-8-oxoguanine triphosphatase [EC:3.6.1.-]	0.003755	0.0040415	0.00423565	0.00403453	0.00349644	0.00369057	0.00342793	0.00406962	0.00494403	0.00426426	0.0045368	0.00433812	0.00682515	0.00569029	0.00703233	0.00665445
K03576	LysR family transcriptional regulator, regulator for metE and metH	7.69088e-05	0.000629261	0.000613189	0.000353917	0.00138054	0.00137052	0.00119746	0.00121155	0.0011903	0.00108084	0.0011599	0.00127529	0.000333076	0.00130894	0.000785199	0.000661304
K03577	TetR/AcrR family transcriptional regulator, acrAB operon repressor	2.27147e-05	0.00033242	0.000303877	0.000200633	0.000990846	0.00101193	0.000872015	0.000862517	0.000354975	0.00050837	0.00048333	0.000568962	6.22576e-05	0.000119567	0.000123019	0.000378118
K03581	exodeoxyribonuclease V alpha subunit [EC:3.1.11.5]	0.000646739	0.00120401	0.00129208	0.00092491	0.00173947	0.00175082	0.00156936	0.00166647	0.00187583	0.00159577	0.0017465	0.001806	0.00146634	0.00199122	0.0018203	0.00178404
K03583	exodeoxyribonuclease V gamma subunit [EC:3.1.11.5]	7.67764e-05	0.000629334	0.000612877	0.00035344	0.00137431	0.00135987	0.0011914	0.0012029	0.00118665	0.00107533	0.00115535	0.00127063	0.00033164	0.00130819	0.000784985	0.000661206
K03585	membrane fusion protein	0.00291704	0.00215119	0.00203889	0.00268134	0.00165628	0.00159747	0.00155683	0.00162597	0.00161634	0.00130972	0.00157836	0.00148431	0.00361418	0.0022495	0.00276131	0.00253933
K03586	cell division protein FtsL	7.66879e-05	0.000628662	0.000612792	0.000353588	0.00137761	0.00129954	0.00119551	0.00120863	0.00118821	0.001079	0.00115934	0.00127389	0.000331829	0.00130855	0.000784708	0.000659982
K03590	cell division protein FtsA	0.00179657	0.00186233	0.00189617	0.00193575	0.00215251	0.00233597	0.00242149	0.00235155	0.00254769	0.00202874	0.00235882	0.00248065	0.00265348	0.0028966	0.00276234	0.00243191
K03592	PmbA protein	0.000179933	0.000673146	0.000644927	0.000403347	0.00143073	0.00136013	0.00119207	0.00123213	0.00121433	0.0011503	0.00118281	0.00129113	0.000377717	0.00134654	0.000819375	0.00069767
K03594	bacterioferritin	9.84354e-05	0.000663232	0.000607643	0.000401044	0.00201555	0.00207509	0.00178738	0.00173056	0.00071674	0.00101127	0.000963187	0.00113316	0.000118742	0.000252138	0.000247123	0.000733027
K03599	stringent starvation protein A;RNA polymerase-associated protein	7.69088e-05	0.000629444	0.000613189	0.000353917	0.00138066	0.0013716	0.00119781	0.00121158	0.0011903	0.00108101	0.0011599	0.00127535	0.000333076	0.00130894	0.000785199	0.000661304
K03600	stringent starvation protein B	7.68427e-05	0.000625204	0.000612049	0.000353356	0.00137937	0.00136012	0.00119534	0.00120948	0.00118962	0.00107827	0.00115601	0.00127318	0.000333076	0.00130894	0.000785199	0.000660596
K03608	cell division topological specificity factor	0.000269754	0.000506524	0.000471044	0.000397338	0.00108394	0.00113272	0.00103041	0.000939953	0.000496963	0.000663292	0.000641548	0.00069209	0.00023081	0.000235595	0.000283959	0.000503505
K03610	septum site-determining protein MinC	0.000272701	0.000511304	0.00047872	0.000400455	0.00109165	0.00108056	0.00105151	0.000960529	0.000522685	0.000687539	0.000654388	0.000717843	0.000245975	0.000249212	0.000300697	0.000531488
K03616	electron transport complex protein RnfB	8.79987e-05	0.000643021	0.000628221	0.000363379	0.00138059	0.00137324	0.00119899	0.00121133	0.00119462	0.00108377	0.00116319	0.00127716	0.000353809	0.0013192	0.000800595	0.000673009
K03621	glycerol-3-phosphate acyltransferase PlsX [EC:2.3.1.15]	0.00107318	0.00144543	0.00152035	0.00138923	0.00190188	0.00183682	0.00172839	0.00178275	0.00212189	0.00176605	0.00195915	0.00198859	0.00176807	0.00215672	0.00200758	0.00197957
K03629	DNA replication and repair protein RecF	0.00325004	0.00271087	0.00284054	0.00285662	0.00153164	0.00162173	0.0019442	0.00197194	0.00274522	0.00245651	0.00252361	0.00242235	0.00348842	0.00324208	0.00339307	0.00290192
K03643	LPS-assembly lipoprotein	7.69088e-05	0.000629444	0.000613189	0.000353917	0.00138066	0.0013716	0.00119781	0.00121158	0.0011903	0.00108101	0.0011599	0.00127535	0.000333076	0.00130894	0.000785199	0.000661304
K03644	lipoic acid synthetase [EC:2.8.1.8]	0.000551352	0.00115873	0.00122305	0.000809788	0.00184508	0.00204285	0.00208583	0.00198181	0.00176974	0.00192156	0.00176043	0.00197531	0.000818283	0.00159702	0.00121595	0.00112264
K03650	tRNA modification GTPase [EC:3.6.-.-];tRNA modification GTPase	0.00315875	0.00243036	0.00253001	0.00274836	0.00141817	0.001536	0.00177564	0.00170879	0.00260115	0.00204457	0.0022897	0.00219041	0.00331063	0.00313546	0.00314761	0.00265378
K03653	N-glycosylase/DNA lyase [EC:3.2.2.- 4.2.99.18]	0.00192909	0.00114549	0.00104184	0.00136548	0.000286439	0.000257149	0.000408405	0.000250564	0.000478475	0.000651855	0.000556677	0.000352439	0.000322422	0.000258147	0.000319186	0.000355355
K03656	ATP-dependent DNA helicase Rep [EC:3.6.1.-];ATP-dependent DNA helicase Rep [EC:3.6.4.12]	7.69088e-05	0.000629518	0.000613215	0.000353942	0.00138075	0.00137163	0.00119785	0.00121165	0.00119051	0.00108113	0.00116	0.00127554	0.000333122	0.00130922	0.000785342	0.000661346
K03657	DNA helicase II / ATP-dependent DNA helicase PcrA [EC:3.6.4.12];DNA helicase II / ATP-dependent DNA helicase PcrA [EC:3.6.1.-]	0.0071617	0.00593538	0.00605965	0.00675353	0.00360798	0.00339977	0.00387841	0.00421346	0.00498901	0.00502975	0.00484983	0.00456548	0.00801028	0.00585429	0.00672491	0.00621447
K03666	host factor-I protein	0.000202558	0.000669766	0.000661235	0.000418935	0.00139745	0.00139768	0.00122846	0.00123918	0.0012282	0.00114267	0.00119084	0.00131126	0.000385522	0.0013338	0.000823065	0.000709311
K03673	thiol:disulfide interchange protein DsbA	0.000567958	0.00150361	0.00141439	0.00128464	0.00281803	0.00264856	0.00245011	0.0024636	0.00257804	0.00226324	0.00243625	0.00266114	0.00109966	0.00273427	0.00169538	0.00144301
K03675	glutaredoxin 2	7.56278e-05	0.000623961	0.000608396	0.000344775	0.00136431	0.00127515	0.00115975	0.00118539	0.00116132	0.00106962	0.00114245	0.00125682	0.000329197	0.00130525	0.000782671	0.000657255
K03676	glutaredoxin 3	2.17696e-05	0.000335652	0.00030286	0.000198582	0.000993306	0.00104668	0.000894636	0.00086046	0.000353903	0.000565217	0.000488451	0.000570247	5.82347e-05	0.000118916	0.000125869	0.000359716
K03688	ubiquinone biosynthesis protein	0.000128108	0.000375817	0.000353345	0.000249824	0.00101471	0.00108593	0.000932962	0.000899414	0.000415528	0.000564659	0.000521332	0.000620266	0.000120352	0.000147598	0.000163088	0.000417523
K03690	hypothetical protein	2.15269e-05	0.000330821	0.000304253	0.000203994	0.000989175	0.000967672	0.000894844	0.000858356	0.000367624	0.000507587	0.000486105	0.000574719	5.84516e-05	0.000119599	0.000122334	0.000359279
K03694	ATP-dependent Clp protease ATP-binding subunit ClpA	0.000137772	0.00044249	0.000428181	0.000315851	0.00105173	0.00111252	0.000993835	0.000982415	0.000436804	0.0005924	0.000567575	0.000683926	0.000101476	0.000297233	0.000225174	0.000415939
K03695	ATP-dependent Clp protease ATP-binding subunit ClpB	0.00328708	0.00255674	0.00260007	0.00288427	0.00136172	0.00145669	0.00175261	0.00168101	0.00233995	0.0022964	0.00219148	0.00212608	0.00292318	0.00276635	0.00262727	0.00212611
K03699	putative hemolysin	0.00244816	0.00175398	0.00178547	0.00185981	0.000687433	0.000716738	0.00108461	0.000950099	0.00120158	0.00123282	0.00117708	0.00101627	0.00134401	0.000860091	0.00123981	0.00139351
K03705	heat-inducible transcriptional repressor	0.00203333	0.00158908	0.0016179	0.00188149	0.000687013	0.000633606	0.000787873	0.000816872	0.00120338	0.00124075	0.00116442	0.000977927	0.00180321	0.000986737	0.0014415	0.00153967
K03710	GntR family transcriptional regulator	0.00221364	0.00179133	0.00163457	0.00172142	0.000596459	0.00066853	0.000708685	0.000813925	0.00104776	0.00130291	0.00102984	0.000874792	0.00133368	0.000771465	0.00118054	0.00140051
K03711	Fur family transcriptional regulator, ferric uptake regulator	0.00528134	0.00410754	0.00414247	0.00498337	0.00283818	0.00255313	0.00305157	0.0031085	0.00372938	0.00350767	0.00350582	0.00338145	0.00563661	0.00428003	0.00464062	0.00417831
K03719	Lrp/AsnC family transcriptional regulator, leucine-responsive regulatory protein	0.000463548	0.00126016	0.00121335	0.000950731	0.00252086	0.00260792	0.00221352	0.00221293	0.00183638	0.00175937	0.00191471	0.00204624	0.00139175	0.0021045	0.00173468	0.00170705
K03734	thiamine biosynthesis lipoprotein	0.00312115	0.00321844	0.00317937	0.00301024	0.00338758	0.00357321	0.00356563	0.00347597	0.00316381	0.00319868	0.00326095	0.00334084	0.00316278	0.00322005	0.00321351	0.00317376
K03742	competence/damage-inducible protein CinA	0.00258286	0.00166524	0.00173272	0.00202591	0.000791961	0.000685193	0.000860123	0.000946406	0.00139614	0.00107139	0.00125318	0.00107789	0.00260126	0.00177055	0.00226251	0.00210509
K03743	None	0.000630743	0.000942776	0.000960722	0.000935769	0.00136529	0.00142258	0.00161361	0.00155313	0.000917159	0.00123969	0.00104644	0.00121042	0.000693005	0.000388081	0.000522255	0.000793857
K03745	SlyX protein	7.68427e-05	0.000625204	0.000612049	0.000353356	0.00137937	0.00136012	0.00119534	0.00120948	0.00118962	0.00107827	0.00115601	0.00127318	0.000333076	0.00130894	0.000785199	0.000660596
K03747	Smg protein	2.15709e-05	0.000331412	0.00030172	0.00019777	0.000987447	0.00100509	0.000868515	0.000859156	0.000352882	0.000507445	0.000480334	0.00056747	5.7253e-05	0.000118344	0.000121472	0.000358143
K03752	molybdopterin-guanine dinucleotide biosynthesis protein A	0.000259332	0.00072195	0.00068518	0.000557461	0.00147954	0.00148759	0.00130378	0.00128488	0.00132877	0.00119782	0.00125318	0.00136076	0.000572278	0.00140281	0.000867763	0.000771741
K03758	arginine:ornithine antiporter	0.00080251	0.000824587	0.000719412	0.000736169	0.00103151	0.000962111	0.000927129	0.000895293	0.000446211	0.000704431	0.000611781	0.000616612	0.000131774	0.000155617	0.000162588	0.000433487
K03763	DNA polymerase III subunit alpha, Gram-positive type [EC:2.7.7.7]	0.00165515	0.00124906	0.00134628	0.00141172	0.000519311	0.000510956	0.000584668	0.000582378	0.00095201	0.000888423	0.000907998	0.000736732	0.00137776	0.000830096	0.00123926	0.0013546
K03767	peptidyl-prolyl cis-trans isomerase A (cyclophilin A) [EC:5.2.1.8]	0.000630284	0.00105137	0.00104186	0.000865256	0.00147517	0.00170357	0.00142649	0.0015519	0.0011659	0.0012889	0.00124544	0.00126704	0.00124801	0.000869865	0.00129036	0.00157244
K03770	peptidyl-prolyl cis-trans isomerase D [EC:5.2.1.8]	0.00379206	0.00259939	0.00261911	0.00318173	0.00129142	0.00132241	0.00168612	0.00160366	0.00241126	0.00185655	0.00215353	0.00206557	0.00371638	0.00344861	0.0032831	0.00242237
K03771	peptidyl-prolyl cis-trans isomerase SurA [EC:5.2.1.8]	0.00143018	0.00152549	0.00155302	0.00143419	0.00182925	0.00187552	0.00203208	0.00195555	0.0019387	0.00166296	0.00184813	0.00200951	0.00189245	0.00238975	0.00203302	0.00166807
K03777	D-lactate dehydrogenase [EC:1.1.1.28]	3.40869e-05	0.000378316	0.000309799	0.000207556	0.00100935	0.0011838	0.000916012	0.000871406	0.000380858	0.000531567	0.000510818	0.000586767	6.19592e-05	0.000129109	0.000133596	0.000370677
K03778	D-lactate dehydrogenase [EC:1.1.1.28]	0.0018749	0.00115497	0.00111172	0.001535	0.000444464	0.000382919	0.000485878	0.000435794	0.000769041	0.000678384	0.000776652	0.000558524	0.00146876	0.000980824	0.00121643	0.00108156
K03781	catalase [EC:1.11.1.6]	0.000166981	0.000458398	0.000516209	0.000376605	0.00112892	0.00114047	0.00105946	0.00105248	0.000660757	0.000685252	0.000688912	0.000787114	0.000438976	0.000369477	0.000471256	0.000718323
K03784	purine-nucleoside phosphorylase [EC:2.4.2.1]	0.00248216	0.00208662	0.00195282	0.00201501	0.000984874	0.000991465	0.00101906	0.00108075	0.00183371	0.00179282	0.00172194	0.00153532	0.00150879	0.00194774	0.00175594	0.00150054
K03786	3-dehydroquinate dehydratase II [EC:4.2.1.10]	0.00284238	0.00210369	0.00214344	0.00247901	0.00111447	0.00129563	0.00151772	0.00139569	0.00208617	0.00181071	0.0018688	0.00183305	0.00245264	0.00255909	0.00233434	0.00178357
K03788	acid phosphatase (class B) [EC:3.1.3.2]	0.00167828	0.00129128	0.00115799	0.00124252	0.000501904	0.000467728	0.000443902	0.000449009	0.00105354	0.00101657	0.000954446	0.000828945	0.00043275	0.00127627	0.000755326	0.000463602
K03801	lipoyl(octanoyl) transferase [EC:2.3.1.181]	0.000439893	0.00110545	0.00113111	0.000759649	0.00174569	0.00195064	0.00195133	0.00188658	0.00165647	0.00179285	0.00167896	0.00186488	0.000715846	0.00151977	0.00112368	0.00102111
K03806	AmpD protein	7.69088e-05	0.000629444	0.000613189	0.000353917	0.00138066	0.0013716	0.00119781	0.00121158	0.0011903	0.00108101	0.0011599	0.00127535	0.000333076	0.00130894	0.000785199	0.000661304
K03808	paraquat-inducible protein A	7.69088e-05	0.000629334	0.000613215	0.000353942	0.00138006	0.00134154	0.00117474	0.00120968	0.00119051	0.00108095	0.00116	0.00127548	0.000333122	0.00130922	0.000785342	0.00066132
K03809	Trp repressor binding protein	2.14161e-05	0.000334613	0.000302142	0.000197329	0.000984587	0.000967002	0.000889376	0.000856523	0.00034971	0.000507422	0.000482422	0.000566954	5.54393e-05	0.000117661	0.000120798	0.000357373
K03816	xanthine phosphoribosyltransferase [EC:2.4.2.22]	0.00141526	0.00110147	0.00121464	0.00130965	0.000577237	0.000491977	0.000559728	0.000738026	0.00107047	0.000720054	0.000945554	0.000826749	0.00237199	0.00159598	0.00204355	0.00188401
K03820	apolipoprotein N-acyltransferase [EC:2.3.1.-]	0.000648909	0.00113231	0.0010528	0.00100109	0.00163971	0.0016904	0.00147815	0.00148394	0.00151033	0.0015539	0.00150331	0.00157528	0.000876808	0.00152968	0.00107176	0.000949051
K03835	tryptophan-specific transport protein	8.24819e-05	0.0006357	0.000612345	0.000354486	0.00138307	0.00135864	0.00118638	0.0012037	0.00119571	0.00110142	0.00116936	0.00127882	0.000336532	0.00132037	0.000817357	0.000676485
K03841	fructose-1,6-bisphosphatase I [EC:3.1.3.11]	0.000302971	0.000817082	0.000722187	0.000651325	0.00144725	0.00159324	0.00130655	0.00126328	0.00131791	0.0012046	0.00126424	0.00136219	0.000558103	0.00139105	0.000877305	0.000748488
K03856	3-deoxy-7-phosphoheptulonate synthase [EC:2.5.1.54]	0.00143839	0.000869749	0.000944319	0.00111912	0.000271708	0.000262533	0.000310893	0.000245328	0.000482538	0.000548585	0.000509288	0.000350671	0.00068921	0.000385138	0.000556812	0.000602995
K03972	phage shock protein E	7.67319e-05	0.000628996	0.000609938	0.00034667	0.00137569	0.00136049	0.00119107	0.00120629	0.00117204	0.00107825	0.0011524	0.00126542	0.000331026	0.00130698	0.000783663	0.00065869
K03975	membrane-associated protein	0.000377775	0.000753338	0.000722612	0.000607844	0.00120495	0.00126787	0.00114691	0.0011935	0.000639697	0.00102004	0.000811201	0.00088819	0.000467504	0.000312565	0.000456745	0.000704615
K03981	thiol:disulfide interchange protein DsbC [EC:5.3.4.1]	0.000291231	0.000756045	0.000714567	0.000650774	0.00141625	0.00138761	0.00124372	0.00124253	0.00129596	0.0011393	0.00123113	0.00134107	0.000555999	0.00136968	0.000849258	0.000725444
K04044	molecular chaperone HscA	7.69088e-05	0.000629444	0.000613189	0.000353938	0.00137933	0.00136923	0.00119662	0.00121117	0.00118994	0.00108402	0.00115983	0.00127534	0.000332114	0.00130896	0.000785199	0.000661304
K04047	starvation-inducible DNA-binding protein	0.00367546	0.00298201	0.00311722	0.00343833	0.00163949	0.00163071	0.00196926	0.00208049	0.00303837	0.00259524	0.00277548	0.00259873	0.00456969	0.00390205	0.0041806	0.00354005
K04062	osmotically inducible lipoprotein OsmB	8.05332e-05	0.00062826	0.000614797	0.000349544	0.00142063	0.00139872	0.00120875	0.00124424	0.0012423	0.0010765	0.00118207	0.00128535	0.000336071	0.00132019	0.000793851	0.000671998
K04068	anaerobic ribonucleoside-triphosphate reductase activating protein [EC:1.97.1.4]	0.00274096	0.00290797	0.00304612	0.00277239	0.00329354	0.0032808	0.00344268	0.00332872	0.00317944	0.00298674	0.00322706	0.00328827	0.00318907	0.00330743	0.00334557	0.00331365
K04069	pyruvate formate lyase activating enzyme [EC:1.97.1.4]	0.00620391	0.00507578	0.00494362	0.0056081	0.00293279	0.00241949	0.0028023	0.00305559	0.00380533	0.00380064	0.00375681	0.00335838	0.00554203	0.0045424	0.00480294	0.00440146
K04082	molecular chaperone HscB	7.69088e-05	0.000629444	0.000613189	0.000353938	0.00137933	0.00136923	0.00119662	0.00121117	0.00118994	0.00108402	0.00115983	0.00127534	0.000332114	0.00130896	0.000785199	0.000661304
K04084	thiol:disulfide interchange protein DsbD [EC:1.8.1.8]	0.000286083	0.000750409	0.00070902	0.000644579	0.00141368	0.00137424	0.00123989	0.00123796	0.00129258	0.00113449	0.00121967	0.00133336	0.000552757	0.0013684	0.000848436	0.000722814
K04095	cell filamentation protein	0.00200423	0.00124239	0.00109086	0.00149143	0.000386953	0.000540824	0.00060749	0.000437162	0.000655666	0.000652116	0.000664497	0.000516558	0.00083567	0.00048075	0.000643821	0.00059133
K04486	histidinol-phosphatase (PHP family) [EC:3.1.3.15]	0.00317147	0.00202919	0.00184445	0.00240916	0.000428338	0.000318326	0.000520961	0.000410249	0.000868498	0.000999367	0.000875403	0.000568749	0.00119818	0.000630737	0.000846772	0.000983083
K04518	prephenate dehydratase [EC:4.2.1.51]	0.00109833	0.000994296	0.000966555	0.00109628	0.000519794	0.000700602	0.000543878	0.000736407	0.000920496	0.000883888	0.000882532	0.000793924	0.00199438	0.00123954	0.0017374	0.00163657
K04751	nitrogen regulatory protein P-II 1	0.000165425	0.000660865	0.00064484	0.000384139	0.00143676	0.00140322	0.00123199	0.00125423	0.00123998	0.0011399	0.0011878	0.0013105	0.000386805	0.00134891	0.000825817	0.000765677
K04755	ferredoxin, 2Fe-2S	9.64938e-05	0.000716419	0.00065717	0.000374287	0.00145298	0.0016676	0.00132285	0.00133865	0.00128427	0.00126914	0.00125987	0.00138173	0.000388021	0.00137658	0.000914327	0.000799796
K04760	transcription elongation factor GreB	7.69088e-05	0.000629444	0.000613189	0.000353917	0.00137872	0.00133979	0.00117384	0.00120913	0.00118988	0.00108085	0.00115981	0.00127531	0.000332094	0.00130894	0.000785199	0.000661278
K04763	integrase/recombinase XerD	0.00408607	0.00339633	0.0032476	0.00368323	0.00248417	0.00258873	0.0027953	0.00275143	0.00303136	0.00309031	0.00290648	0.00290524	0.00324085	0.00310206	0.00301358	0.00270364
K04764	integration host factor subunit alpha	0.000115567	0.000658085	0.000669034	0.000385114	0.0014028	0.00140759	0.00126266	0.00124282	0.00123897	0.00112328	0.00119428	0.00132821	0.000385499	0.00134579	0.00083854	0.000692092
K05341	amylosucrase [EC:2.4.1.4]	9.02982e-05	0.000416239	0.000396421	0.000272906	0.00100618	0.000953207	0.000898994	0.000878478	0.000402015	0.000570282	0.000548836	0.000618576	0.000136166	0.000137484	0.000163551	0.000420501
K05349	beta-glucosidase [EC:3.2.1.21]	0.0029501	0.0021832	0.00206055	0.00249184	0.000619739	0.000581965	0.000690177	0.000761522	0.000849129	0.00131007	0.000964143	0.000844258	0.00206374	0.00089368	0.00124064	0.00114649
K05366	penicillin-binding protein 1A [EC:2.4.1.- 3.4.-.-]	0.00674348	0.00585464	0.00618058	0.00623366	0.00515774	0.00550694	0.00570653	0.00571155	0.006499	0.00517847	0.00609936	0.00612613	0.00921742	0.00834664	0.00869712	0.00759324
K05527	BolA protein	7.69088e-05	0.000629518	0.000613215	0.000353942	0.00137936	0.00136883	0.00119665	0.00121112	0.00119009	0.00108412	0.00115991	0.0012755	0.000332141	0.00130922	0.000785342	0.000661346
K05539	tRNA-dihydrouridine synthase A [EC:1.-.-.-]	0.000918322	0.00113186	0.0010416	0.000900821	0.00143928	0.00140935	0.0012706	0.00126401	0.00130618	0.00130881	0.00130041	0.00133736	0.000414096	0.00135415	0.000833066	0.000743197
K05540	tRNA-dihydrouridine synthase B [EC:1.-.-.-]	0.00060722	0.000932382	0.00104378	0.000958276	0.00165594	0.00158757	0.00152854	0.00150508	0.00173921	0.00141442	0.00164363	0.00165402	0.00123998	0.0018412	0.00151433	0.00138699
K05541	tRNA-dihydrouridine synthase C [EC:1.-.-.-]	7.68427e-05	0.000625278	0.000612074	0.000353381	0.00137807	0.00135735	0.00119418	0.00120902	0.00118941	0.00107822	0.00115602	0.00127333	0.000332141	0.00130922	0.000785342	0.000660638
K05589	cell division protein FtsB	0.000919193	0.00113229	0.00104208	0.000900662	0.00143202	0.00136627	0.00126718	0.00125172	0.00129929	0.00130808	0.00129812	0.00133497	0.000414707	0.001354	0.000833198	0.000744406
K05592	ATP-dependent RNA helicase DeaD [EC:3.6.4.13];ATP-dependent RNA helicase DeaD	0.00296867	0.00245035	0.00252587	0.00255676	0.0015181	0.00156651	0.00187506	0.00194551	0.0026655	0.00229524	0.00241948	0.00233265	0.0032381	0.00317852	0.00325616	0.00275098
K05595	multiple antibiotic resistance protein	0.000794505	0.00117293	0.00121137	0.0010218	0.00156656	0.00174636	0.00189836	0.00175892	0.00110304	0.00152735	0.00127072	0.00140375	0.000805768	0.000514016	0.000659946	0.000881057
K05788	integration host factor subunit beta	7.6953e-05	0.000629811	0.000613739	0.000354251	0.00138068	0.00137204	0.00119795	0.00121163	0.00119035	0.00108465	0.00115999	0.0012755	0.000333346	0.00130955	0.000785595	0.000662215
K05794	tellurite resistance protein TerC	0.000988799	0.00122266	0.00114131	0.00116118	0.00135847	0.00133179	0.00129204	0.00140197	0.000807905	0.00135333	0.00102796	0.00110067	0.000884136	0.00045471	0.000691286	0.000902512
K05799	GntR family transcriptional regulator, transcriptional repressor for pyruvate dehydrogenase complex	0.000154254	0.000383189	0.000362815	0.000272837	0.00100546	0.000956721	0.000899392	0.000885096	0.000400379	0.00054721	0.000515351	0.000606142	0.000146213	0.000152591	0.000170637	0.0004231
K05801	DnaJ like chaperone protein	0.00118115	0.00100278	0.000910311	0.00119431	0.000623411	0.00060089	0.000515647	0.000583809	0.00129977	0.000854257	0.00108107	0.00100644	0.00179192	0.00203849	0.00170652	0.00115224
K05805	CreA protein	2.35364e-05	0.000336101	0.000306283	0.000200622	0.000989224	0.00101603	0.000871889	0.000861899	0.000355234	0.000510818	0.000485497	0.000570161	6.01476e-05	0.000119223	0.000121789	0.000360352
K05810	conserved hypothetical protein	0.00311172	0.00267875	0.00259515	0.00285723	0.00209511	0.0019383	0.00202793	0.00203182	0.00233451	0.00243615	0.00228733	0.00223267	0.00229952	0.00223475	0.00212707	0.00202419
K05832	putative ABC transport system permease protein	0.00164534	0.00124757	0.00136308	0.00141349	0.000583613	0.00062043	0.000674259	0.000670503	0.00105714	0.000915625	0.00102421	0.000812247	0.00149737	0.000945915	0.00138799	0.00153688
K05878	dihydroxyacetone kinase, N-terminal domain [EC:2.7.1.-]	0.00140246	0.00110046	0.0010916	0.00123508	0.000292332	0.000191726	0.000323869	0.00032541	0.000441774	0.000748425	0.000529566	0.000412298	0.000780169	0.00026854	0.000433599	0.00059853
K05879	dihydroxyacetone kinase, C-terminal domain [EC:2.7.1.-]	0.00174904	0.0014043	0.0014047	0.00156572	0.000438741	0.000291896	0.00048884	0.000520191	0.000601022	0.00107035	0.000733377	0.000606795	0.00107285	0.000383242	0.00062157	0.000760526
K05936	precorrin-4 C11-methyltransferase [EC:2.1.1.133]	0.00134392	0.000835381	0.000907091	0.00106285	0.000261598	0.000183687	0.000297314	0.000234238	0.000467855	0.00052041	0.000491051	0.00033242	0.000658535	0.00037386	0.000535653	0.000600908
K05952	hypothetical protein	7.66217e-05	0.000624238	0.000611356	0.000352379	0.00137474	0.00128158	0.00119102	0.00120289	0.00118598	0.00107561	0.00115432	0.00127068	0.000331309	0.00130853	0.000784668	0.000659134
K05995	dipeptidase E [EC:3.4.13.21]	0.00264528	0.00179676	0.00170988	0.00242545	0.000674141	0.000746096	0.000710002	0.000716748	0.00131366	0.00103223	0.00113931	0.000902788	0.00258021	0.00150765	0.00199418	0.00184775
K06020	sulfate-transporting ATPase [EC:3.6.3.25]	2.15048e-05	0.000335652	0.000302818	0.000198332	0.000985425	0.00101265	0.000867057	0.000856421	0.000351436	0.000504792	0.000480396	0.00056491	5.70989e-05	0.000117318	0.000121155	0.000358746
K06023	HPr kinase/phosphorylase [EC:2.7.11.- 2.7.4.-]	0.000669059	0.00150706	0.00151079	0.00110557	0.00250772	0.00270182	0.00232596	0.00242702	0.00169132	0.00180744	0.00182007	0.00195451	0.00156707	0.00116783	0.00167283	0.00229639
K06042	precorrin-8X methylmutase [EC:5.4.1.2]	0.00134406	0.000839621	0.000908231	0.00106354	0.000264424	0.000195733	0.000299782	0.000236501	0.000468563	0.00054904	0.000497018	0.000334911	0.000658535	0.000374146	0.000537852	0.000602036
K06133	4'-phosphopantetheinyl transferase [EC:2.7.8.-]	0.000206637	0.00070864	0.000711307	0.000576703	0.00145608	0.00147576	0.00129864	0.00134249	0.00136782	0.00127879	0.00128526	0.00141314	0.0006398	0.00141592	0.000950212	0.000844887
K06147	ATP-binding cassette, subfamily B, bacterial	0.0145108	0.0140653	0.0151136	0.0142084	0.00820527	0.00843853	0.0100972	0.010109	0.0126458	0.0130192	0.0122101	0.01162	0.0182572	0.0132053	0.0162397	0.0158169
K06175	tRNA pseudouridine synthase C [EC:5.4.99.12];tRNA pseudouridine65 synthase [EC:5.4.99.26]	7.64893e-05	0.000624246	0.000611584	0.000353189	0.00137359	0.00128156	0.00118872	0.00119997	0.00118422	0.00105952	0.00115099	0.00126399	0.000331609	0.00130723	0.000784327	0.000659196
K06177	tRNA pseudouridine32 synthase / 23S rRNA pseudouridine746 synthase [EC:5.4.99.28 5.4.99.29];ribosomal large subunit pseudouridine synthase A [EC:5.4.99.12]	0.00256143	0.00301144	0.00293665	0.00279305	0.00370754	0.00351201	0.00320917	0.00348754	0.00421334	0.00333009	0.00387745	0.00399005	0.00386046	0.00577713	0.00448642	0.00339563
K06181	ribosomal large subunit pseudouridine synthase E [EC:5.4.99.12];23S rRNA pseudouridine2457 synthase [EC:5.4.99.20]	7.69751e-05	0.000629334	0.000613215	0.000354067	0.00138216	0.00137112	0.0011975	0.00121178	0.00119054	0.00110683	0.00116208	0.0012758	0.000333122	0.0013095	0.000787541	0.000661765
K06182	23S rRNA pseudouridine2604 synthase [EC:5.4.99.21];ribosomal large subunit pseudouridine synthase F [EC:5.4.99.12]	0.000232274	0.000572291	0.00057374	0.000419151	0.00105759	0.0010702	0.00095337	0.000921496	0.000470162	0.000694289	0.000594529	0.000679174	0.00029739	0.000203523	0.000263534	0.000530835
K06183	ribosomal small subunit pseudouridine synthase A [EC:5.4.99.12];16S rRNA pseudouridine516 synthase [EC:5.4.99.19]	0.000811468	0.00141335	0.00152412	0.00112885	0.00201969	0.0021017	0.00190587	0.00201998	0.00238336	0.00189527	0.00217736	0.00220667	0.001966	0.00243956	0.00247998	0.00247482
K06186	small protein A	7.69088e-05	0.000629518	0.000613215	0.000353942	0.00138075	0.00137163	0.00119785	0.00121165	0.00119051	0.00108113	0.00116	0.00127554	0.000333122	0.00130922	0.000785342	0.000661346
K06189	magnesium and cobalt transporter	7.68427e-05	0.000625204	0.000612049	0.000353356	0.00137937	0.00136012	0.00119534	0.00120948	0.00118962	0.00107827	0.00115601	0.00127318	0.000333076	0.00130894	0.000785199	0.000660596
K06190	intracellular septation protein	7.67764e-05	0.000629444	0.000613147	0.000353917	0.00137735	0.00136768	0.00119388	0.00120675	0.00118817	0.00107562	0.00115607	0.00127062	0.000332922	0.00130791	0.000784882	0.0006612
K06192	paraquat-inducible protein B	2.16371e-05	0.000335469	0.00030286	0.000198332	0.00099	0.00101828	0.000871838	0.000861746	0.000353976	0.000510176	0.00048431	0.000569619	5.82347e-05	0.000118344	0.000121472	0.000358851
K06193	phosphonoacetate hydrolase [EC:3.11.1.2]	0.000294762	0.000982379	0.00100286	0.00063322	0.00174176	0.00198682	0.00161968	0.00173359	0.00186478	0.00152849	0.00170983	0.00180592	0.0011961	0.00195751	0.00176822	0.00169102
K06194	lipoprotein NlpD	0.000128319	0.000985097	0.00092229	0.000579182	0.00236048	0.00229606	0.00205988	0.00205942	0.00153715	0.0015717	0.00163583	0.00183537	0.000389517	0.00143166	0.000910518	0.00102078
K06195	ApaG protein	2.6319e-05	0.000340213	0.000307947	0.000199881	0.000994496	0.000946115	0.000879467	0.000860054	0.000363266	0.000515256	0.000488477	0.000574898	5.79533e-05	0.00012236	0.000129763	0.000365941
K06202	CyaY protein	7.69088e-05	0.000629444	0.000613189	0.000353917	0.00137872	0.00133979	0.00117384	0.00120913	0.00118988	0.00108085	0.00115981	0.00127531	0.000332094	0.00130894	0.000785199	0.000661278
K06204	DnaK suppressor protein	0.000341177	0.000754955	0.000714406	0.00065029	0.00145711	0.00139631	0.00125063	0.00125509	0.00130675	0.00115307	0.0012302	0.0013413	0.000555838	0.00138422	0.000852813	0.000740142
K06211	HipB family transcriptional regulator, involved in the regulation of NAD biosynthesis	0.0016858	0.00129651	0.00116236	0.00124924	0.000502206	0.000427269	0.000466943	0.000451879	0.00105582	0.00101969	0.000957608	0.000830348	0.00045401	0.00128013	0.000761723	0.000467816
K06223	DNA adenine methylase [EC:2.1.1.72]	0.00106966	0.00150708	0.00157188	0.00135702	0.00193421	0.00207745	0.00212197	0.00198967	0.00200264	0.00193832	0.00199523	0.00210168	0.0018774	0.00224726	0.00200454	0.00173427
K06287	septum formation protein	0.00257514	0.00254608	0.00264577	0.0027436	0.00292983	0.00295852	0.00314409	0.00303357	0.00223145	0.00250512	0.00242799	0.0025462	0.00300656	0.00195518	0.00244583	0.00270893
K06346	spoIIIJ-associated protein	0.002092	0.00167723	0.00170375	0.00194322	0.000734551	0.000727149	0.000853226	0.000929077	0.00128916	0.00138449	0.00123906	0.00107185	0.00189211	0.0010517	0.00156845	0.0016878
K06871	None	0.00476138	0.00348245	0.00359103	0.00435004	0.00146549	0.00107335	0.00147138	0.00167578	0.00278714	0.0022854	0.002628	0.00225173	0.00612641	0.00453074	0.00493174	0.00404977
K06886	hemoglobin	3.92999e-05	0.000347386	0.000317651	0.000205521	0.00100576	0.000971114	0.00090332	0.000885116	0.000393729	0.000531521	0.000503105	0.000599938	7.81608e-05	0.000138079	0.000147998	0.000396593
K06889	None	0.00299913	0.00221126	0.00220733	0.00243165	0.00107013	0.0013086	0.00181685	0.00150132	0.00156828	0.00170315	0.0015856	0.0015325	0.00241032	0.0013898	0.00182334	0.00188368
K06891	ATP-dependent Clp protease adaptor protein ClpS	0.000451818	0.000838288	0.000729873	0.000669854	0.00122707	0.00145615	0.0012	0.00120588	0.000640519	0.00108539	0.00083864	0.000902405	0.000458314	0.000322144	0.000464288	0.000701913
K06896	None	0.00356915	0.00296861	0.00263799	0.0029052	0.00192863	0.00202328	0.00177329	0.0018691	0.00224796	0.00232859	0.00228406	0.00207897	0.00231993	0.00259721	0.00252756	0.0024406
K06915	None	0.000731975	0.00138951	0.00147253	0.00100779	0.0019328	0.00207506	0.00210978	0.00209296	0.00190152	0.00202361	0.00189486	0.00211049	0.000980899	0.00185572	0.0014479	0.00124081
K06916	None	3.19815e-05	0.00036533	0.000336588	0.000213057	0.00103153	0.00114657	0.000958256	0.000967856	0.000423887	0.000633843	0.000547466	0.000651524	0.000107815	0.000163312	0.000221731	0.000473113
K06921	None	0.00156642	0.00100948	0.00103904	0.00147363	0.000418455	0.000228919	0.000323094	0.000402244	0.000780984	0.000501458	0.00068566	0.000541306	0.00277859	0.00158122	0.00195746	0.00169843
K06923	None	0.00050383	0.000677323	0.000637083	0.000738298	0.00105739	0.00107366	0.000961254	0.000904159	0.000510264	0.000703959	0.00062544	0.000676341	0.00046572	0.000237113	0.000289966	0.000534719
K06926	None	0.00180287	0.00129204	0.00141872	0.00189692	0.000553625	0.000373037	0.000603968	0.000589341	0.000933978	0.000970432	0.000945302	0.000787432	0.00227004	0.00114689	0.00153748	0.00139313
K06945	None	2.1505e-05	0.000331229	0.000301678	0.000197895	0.000986931	0.00100346	0.000865446	0.000854975	0.000351205	0.000527916	0.00047868	0.000563047	5.80805e-05	0.000117604	0.000123354	0.000358457
K06954	None	2.15709e-05	0.000331229	0.00030172	0.000197645	0.000986707	0.00100186	0.00086779	0.00085726	0.000352779	0.000506935	0.000479974	0.000566578	5.70989e-05	0.000118344	0.000121472	0.000358038
K06960	None	0.00208068	0.00164879	0.00166944	0.00192777	0.00070447	0.000665177	0.000787231	0.000862985	0.00120926	0.00134183	0.0011957	0.00102824	0.00183511	0.000997237	0.00150976	0.00164152
K06986	None	0	0	0	0	2.7423e-07	9.85539e-07	2.56743e-07	2.29361e-07	3.77344e-07	1.0007e-07	1.25977e-07	4.30187e-08	6.94047e-07	0	0	2.09302e-08
K07001	None	0.00216504	0.00200882	0.0019648	0.00196362	0.00262082	0.00273459	0.00304427	0.00273817	0.00168947	0.0019409	0.00190701	0.00207704	0.00160314	0.0011853	0.00141726	0.00177127
K07002	None	0.000808896	0.000831723	0.000727861	0.000748545	0.00104113	0.000992409	0.000943261	0.000907088	0.00047033	0.000740862	0.000630426	0.0006378	0.000139299	0.000160676	0.000173287	0.000442117
K07007	None	0.00284951	0.00240239	0.00236943	0.00260662	0.00110545	0.00112348	0.00106924	0.0011492	0.00220235	0.00177823	0.00192495	0.00170191	0.0033417	0.00285795	0.002947	0.00255788
K07008	glutamine amidotransferase	7.6909e-05	0.000625204	0.000612049	0.000353481	0.00137952	0.00135789	0.00119414	0.00120912	0.00118923	0.00110399	0.001158	0.00127347	0.000332094	0.00130923	0.000787398	0.000661015
K07011	None	0.00331237	0.00236737	0.00241736	0.00261394	0.0010768	0.00138421	0.00187878	0.00171036	0.00161043	0.00173287	0.00161706	0.00167585	0.00256238	0.00177038	0.0021107	0.00174704
K07012	None	0.00155926	0.00134882	0.00136811	0.00152574	0.00143056	0.00143165	0.00171288	0.00150728	0.00104206	0.00132205	0.00119751	0.00124263	0.000735524	0.000441509	0.000574069	0.000955568
K07016	None	0.00057007	0.00047904	0.000628741	0.000700382	0.000288051	0.000247413	0.000211864	0.000349909	0.00058764	0.000368198	0.000518394	0.000439617	0.00147847	0.000979459	0.00131574	0.00112288
K07018	None	2.44664e-05	0.000364394	0.000335913	0.000213015	0.00103191	0.00114782	0.000958048	0.000969174	0.000423517	0.000633608	0.000547316	0.000651213	0.000107699	0.000163007	0.000221255	0.000472519
K07019	None	2.1505e-05	0.000331412	0.000301678	0.00019777	0.00098547	0.00102685	0.000886236	0.000852295	0.000349722	0.000516547	0.00047767	0.000559229	5.69447e-05	0.000117604	0.000123314	0.000358379
K07024	None	0.0111036	0.00937483	0.00921616	0.00958526	0.00541288	0.00565731	0.00555479	0.00626939	0.00839688	0.0076803	0.00794518	0.00720757	0.0108263	0.00888103	0.0106927	0.0107668
K07034	None	0.000140897	0.000430192	0.000480592	0.000356592	0.00106918	0.000971007	0.000938121	0.000944468	0.000542115	0.00057207	0.000623672	0.000678609	0.000382581	0.00031778	0.000408521	0.000618718
K07039	uncharacterized protein	2.135e-05	0.000330556	0.000301002	0.000196893	0.00098363	0.000958934	0.000887945	0.000856364	0.000349228	0.000505245	0.000478915	0.000565725	5.55935e-05	0.000117661	0.000120798	0.000356769
K07040	uncharacterized protein	0.000785076	0.00139088	0.00145476	0.00111434	0.00189512	0.00193369	0.00175795	0.00195726	0.00207326	0.00193917	0.00197332	0.00204198	0.00164461	0.00211247	0.00202306	0.0019882
K07043	None	0.00156741	0.00136938	0.00141822	0.00145038	0.00152825	0.001732	0.00186442	0.00162659	0.00125421	0.00139523	0.00131489	0.0013611	0.00104119	0.000694032	0.00089832	0.00119058
K07054	None	0.000682895	0.00122318	0.00132636	0.00102106	0.00179085	0.00177168	0.00192498	0.00187918	0.00179455	0.00177469	0.00180288	0.0019321	0.00164162	0.0021079	0.00179465	0.00154372
K07056	;16S rRNA (cytidine1402-2'-O)-methyltransferase [EC:2.1.1.198]	0.0036549	0.00364597	0.00373826	0.00361788	0.0037509	0.00403606	0.00426778	0.00406809	0.00375833	0.00375626	0.00377736	0.00393582	0.00385429	0.0035927	0.00376019	0.00375519
K07078	None	6.04146e-05	0.000367307	0.000324582	0.000232127	0.00101515	0.00105061	0.000897874	0.000893129	0.000385829	0.000532706	0.000521656	0.000607183	8.77025e-05	0.000142184	0.000147651	0.00040624
K07091	lipopolysaccharide export system permease protein	0.000185815	0.000665802	0.000663941	0.000550402	0.00140925	0.00137862	0.00123348	0.00123863	0.00128826	0.00112615	0.00121363	0.00132574	0.000550062	0.00136043	0.000833057	0.000710556
K07095	None	0.00448226	0.00299842	0.00311269	0.00361124	0.0012137	0.00115412	0.00155589	0.00153094	0.00209954	0.001751	0.00199563	0.00176427	0.00451373	0.00277697	0.00361173	0.00329375
K07101	None	0.000319919	0.000654693	0.000630451	0.000542608	0.00113871	0.00111123	0.00103353	0.00106511	0.000531819	0.000877603	0.000719002	0.000777567	0.000373117	0.00023972	0.000312697	0.000541821
K07102	None	2.16371e-05	0.000335652	0.00030286	0.000198332	0.000990683	0.00104837	0.000894947	0.000863708	0.000353976	0.000510352	0.00048431	0.000569673	5.82347e-05	0.000118344	0.000121472	0.000358877
K07113	UPF0716 protein FxsA	0.000230235	0.000461745	0.000406305	0.000496011	0.00103944	0.00108212	0.000966837	0.000916581	0.000503366	0.00059204	0.000564307	0.000663776	0.000294406	0.000193213	0.000203155	0.000450606
K07115	None	7.73507e-05	0.000630096	0.000613739	0.000354626	0.00138073	0.00137255	0.00119801	0.00121166	0.00119047	0.00108161	0.00116016	0.00127567	0.000333693	0.00131023	0.000785754	0.000662389
K07122	None	7.68427e-05	0.000625278	0.000612074	0.000353381	0.00137708	0.00132702	0.00117142	0.00120533	0.00118939	0.00107822	0.00115602	0.00127332	0.000332141	0.00130922	0.000785342	0.000660612
K07124	None	0.00335588	0.00237652	0.00219492	0.00269763	0.000698163	0.000610066	0.000798497	0.000755394	0.00118149	0.00153202	0.00125586	0.000948827	0.00146067	0.000804837	0.00116287	0.00131519
K07131	None	7.68861e-05	0.000332391	0.000306388	0.000203399	0.00103552	0.00111749	0.00090232	0.000877568	0.000368248	0.00053713	0.000489267	0.000572248	6.26088e-05	0.000135106	0.000128642	0.000376571
K07152	None	0.000254181	0.000531523	0.00042421	0.000501313	0.00107765	0.00129895	0.00105009	0.000959869	0.000540526	0.000669039	0.000614982	0.000711166	0.000315858	0.000230297	0.000254609	0.000505739
K07218	nitrous oxidase accessory protein	0.000230747	0.000468501	0.000399631	0.000488554	0.00102491	0.00105149	0.000922326	0.00088572	0.000458253	0.00057339	0.000551202	0.000629666	0.000280121	0.000186235	0.000199608	0.000429866
K07223	putative iron-dependent peroxidase	0.00128231	0.00155941	0.00146355	0.00146364	0.00239431	0.00274626	0.00229435	0.00230372	0.00154133	0.00174911	0.00169911	0.00175002	0.00115133	0.000921725	0.00123858	0.00171459
K07224	putative lipoprotein	0.000940502	0.000990176	0.000871297	0.000867415	0.00121449	0.00134657	0.00116868	0.00118635	0.00080825	0.000952358	0.000916655	0.000908309	0.00047528	0.000489183	0.000655389	0.000908098
K07234	uncharacterized protein involved in response to NO	0.000123132	0.000425051	0.000349428	0.000294601	0.000996679	0.00105656	0.000904252	0.000865202	0.000359953	0.000522819	0.000500426	0.00058435	6.12192e-05	0.000126493	0.000137029	0.000372028
K07248	lactaldehyde dehydrogenase / glycolaldehyde dehydrogenase [EC:1.2.1.22 1.2.1.21]	8.17425e-05	0.000690093	0.000619748	0.00042619	0.00198708	0.00187973	0.00175003	0.00173058	0.000721573	0.0010073	0.00098905	0.00115853	0.000131811	0.000255271	0.000260893	0.000752659
K07259	D-alanyl-D-alanine carboxypeptidase / D-alanyl-D-alanine-endopeptidase (penicillin-binding protein 4) [EC:3.4.16.4 3.4.99.-];D-alanyl-D-alanine carboxypeptidase / D-alanyl-D-alanine-endopeptidase (penicillin-binding protein 4) [EC:3.4.16.4 3.4.21.-]	0.00410294	0.00370712	0.00382367	0.00386343	0.0037808	0.00372181	0.00421815	0.00427923	0.00370891	0.0038393	0.00371673	0.00397262	0.00458331	0.00401247	0.00414559	0.00377937
K07260	D-alanyl-D-alanine carboxypeptidase [EC:3.4.16.4]	0.00021557	0.000578965	0.000623407	0.000370138	0.000731069	0.000857003	0.000733227	0.000885232	0.00147883	0.00105101	0.00122669	0.00122952	0.00110361	0.00183854	0.00164234	0.0013563
K07262	D-alanyl-D-alanine endopeptidase (penicillin-binding protein 7) [EC:3.4.99.-];D-alanyl-D-alanine endopeptidase (penicillin-binding protein 7) [EC:3.4.21.-]	7.67319e-05	0.000629253	0.000609964	0.000346862	0.00137523	0.00136182	0.00119066	0.00120796	0.00117206	0.00107874	0.00115281	0.00126651	0.000330284	0.0013073	0.000783806	0.000658836
K07271	lipopolysaccharide cholinephosphotransferase [EC:2.7.8.-]	0.00240664	0.00233197	0.00242429	0.00236519	0.00127651	0.00110927	0.00131392	0.00158554	0.00223035	0.00210821	0.00209583	0.0020494	0.00343193	0.00325038	0.00324731	0.00247458
K07273	lysozyme	0.00321242	0.00204231	0.00191234	0.00251698	0.000712984	0.000720738	0.000715557	0.000890777	0.00135639	0.000984186	0.00123069	0.000981236	0.00336863	0.00219468	0.00275144	0.00237321
K07278	outer membrane protein	7.68427e-05	0.000625094	0.000612074	0.000353381	0.00137877	0.00133006	0.00117228	0.00120759	0.00118983	0.0010782	0.00115611	0.00127331	0.000333122	0.00130922	0.000785342	0.000660612
K07280	hypothetical protein	4.24353e-05	0.000660745	0.000602215	0.000394163	0.00196205	0.00188022	0.00174533	0.00169902	0.000694759	0.000988119	0.000950072	0.00111811	0.000112053	0.00023327	0.000240962	0.000713233
K07282	poly-gamma-glutamate synthesis protein (capsule biosynthesis protein)	0.000756973	0.000834773	0.00107382	0.000914186	0.000637432	0.000804588	0.000959879	0.000989434	0.0011632	0.00082383	0.00107065	0.00104068	0.0019919	0.00147778	0.00185582	0.00174814
K07287	lipoprotein-34	7.67319e-05	0.000629179	0.000609938	0.000346816	0.00137592	0.00133514	0.00116904	0.00120637	0.0011722	0.00107878	0.00115278	0.00126633	0.0003312	0.001307	0.000783663	0.000658768
K07288	uncharacterized membrane protein	0.000228625	0.000459736	0.000395648	0.000486261	0.00101438	0.000951075	0.000907343	0.000877704	0.00044896	0.00055803	0.000541001	0.000622037	0.000272072	0.000175219	0.000183401	0.000417959
K07316	adenine-specific DNA-methyltransferase [EC:2.1.1.72]	0.00110433	0.00100304	0.0010002	0.00103917	0.00121546	0.00120014	0.0011672	0.00107285	0.000783404	0.000899534	0.000902255	0.000856091	0.000544322	0.000447464	0.00056929	0.000797888
K07318	adenine-specific DNA-methyltransferase [EC:2.1.1.72]	0.000165997	0.000450071	0.00040846	0.000328989	0.00100849	0.000968152	0.000935154	0.000882608	0.0004025	0.000541203	0.000526366	0.000625627	0.000115572	0.000164192	0.000192226	0.000403942
K07320	putative adenine-specific DNA-methyltransferase [EC:2.1.1.72]	7.69088e-05	0.000629444	0.000613189	0.000353917	0.00138066	0.0013716	0.00119781	0.00121158	0.0011903	0.00108101	0.0011599	0.00127535	0.000333076	0.00130894	0.000785199	0.000661304
K07322	regulator of cell morphogenesis and NO signaling	0.00149039	0.00162596	0.0018364	0.00163559	0.00199001	0.00202782	0.0024061	0.00222662	0.0021923	0.00186043	0.00209806	0.00224955	0.00212396	0.00238314	0.00219236	0.00189243
K07323	putative toluene tolerance protein	0.000307499	0.00108546	0.00101119	0.000842058	0.00239769	0.00228775	0.00208518	0.00209266	0.00164269	0.00164277	0.00170258	0.00190149	0.000608397	0.00148634	0.000969376	0.00108028
K07335	basic membrane protein A and related proteins	0.00268518	0.00225551	0.00214031	0.00221642	0.000739216	0.000663291	0.000855114	0.000936392	0.00114772	0.00168296	0.00124149	0.00104644	0.00175245	0.000884162	0.00131453	0.00144365
K07339	hypothetical protein	0.00231419	0.00148071	0.00140671	0.00174445	0.000531123	0.000709914	0.000718207	0.000562055	0.000899407	0.000927356	0.000940539	0.000707807	0.000887777	0.000657383	0.000921534	0.000914546
K07387	putative metalloprotease [EC:3.4.24.-]	0.0011664	0.000970256	0.000924721	0.00107164	0.000614454	0.000593178	0.000528393	0.000585533	0.00124721	0.000840041	0.00106209	0.000996209	0.00163271	0.00199854	0.00169433	0.00113706
K07390	monothiol glutaredoxin	7.69751e-05	0.000629444	0.000613189	0.000354063	0.00138225	0.0013726	0.00119782	0.00121186	0.00119039	0.00111007	0.001162	0.0012757	0.000333095	0.00130925	0.000787398	0.000661724
K07397	putative redox protein	3.71415e-05	0.000364393	0.000324469	0.000207917	0.0010311	0.00112316	0.000961289	0.000910623	0.000419293	0.000577907	0.000528596	0.000627294	8.40965e-05	0.00015471	0.00017313	0.000415183
K07399	cytochrome c biogenesis protein	3.25642e-05	0.000338024	0.000310748	0.000201973	0.000997907	0.00102681	0.000889498	0.000880801	0.000382112	0.000554953	0.000493894	0.000591149	7.62576e-05	0.000132304	0.000141242	0.000389118
K07443	methylated-DNA-protein-cysteine methyltransferase related protein	0.00197387	0.00123059	0.00107922	0.00154854	0.00027096	0.000152127	0.000229937	0.000289874	0.000528495	0.000516845	0.000517146	0.000347704	0.00143978	0.000841414	0.00106886	0.000950505
K07458	DNA mismatch endonuclease, patch repair protein [EC:3.1.-.-]	0.00013513	0.000476322	0.000388034	0.000297269	0.00100747	0.000954285	0.000899394	0.00088826	0.000390139	0.000556245	0.000519166	0.00060635	0.000238209	0.000188948	0.000216004	0.000443515
K07461	putative endonuclease	0.000666402	0.000923678	0.00100556	0.000868555	0.00142096	0.00146518	0.00135426	0.00137219	0.00114144	0.00105375	0.0011785	0.00118525	0.0011738	0.0008615	0.00122802	0.00153494
K07462	single-stranded-DNA-specific exonuclease [EC:3.1.-.-]	0.00420821	0.00340339	0.00341107	0.00368299	0.0025482	0.00258979	0.00284246	0.00268902	0.00320778	0.00291506	0.00306254	0.00294115	0.00358809	0.00340447	0.0034611	0.00322692
K07464	putative RecB family exonuclease	0.000665215	0.000780523	0.000975447	0.000877226	0.00147122	0.00146856	0.00203663	0.00171216	0.00106923	0.00109943	0.00112824	0.00134039	0.00054355	0.000381443	0.000431931	0.000715945
K07467	phage replication initiation protein	9.02035e-05	0.000499533	0.000462665	0.000300887	0.00115929	0.00124132	0.00104771	0.0011053	0.00070305	0.000674536	0.000748343	0.000818039	0.000510711	0.000471824	0.000665387	0.000917359
K07473	DNA-damage-inducible protein J	0.00400462	0.00323185	0.00342299	0.00372469	0.00123036	0.000971353	0.00131339	0.0011969	0.00212486	0.00265986	0.00216995	0.00188224	0.00250937	0.00207716	0.00201648	0.00175933
K07481	transposase, IS5 family	0.000188406	0.000514348	0.000438375	0.000340583	0.00101675	0.000977132	0.000949564	0.000901917	0.000419058	0.000563043	0.000535046	0.000647398	0.000229417	0.000204511	0.00024745	0.000428566
K07486	transposase	2.32238e-05	0.000332798	0.000320944	0.000240232	0.00100417	0.000969352	0.000896241	0.000868169	0.00045372	0.00050181	0.000516729	0.00061099	6.86654e-05	0.000126991	0.000129523	0.000372859
K07488	transposase	0.000165644	0.00157192	0.00150956	0.00088486	0.00361544	0.00333199	0.00310065	0.00313227	0.0025418	0.00259629	0.00270502	0.00303183	0.00070289	0.00270533	0.00166744	0.00164591
K07501	hypothetical protein	0.0002459	0.000514239	0.000406154	0.000492201	0.00105228	0.0012447	0.000997632	0.000908671	0.000478712	0.000601916	0.000577542	0.000651288	0.000282708	0.000200179	0.00021124	0.000442881
K07507	putative Mg2+ transporter-C (MgtC) family protein	0.00271559	0.00206163	0.00204179	0.00240286	0.000983157	0.000760715	0.000963941	0.00100361	0.00178495	0.00169786	0.0017102	0.00150991	0.00235776	0.00233464	0.00218673	0.00170068
K07566	tRNA threonylcarbamoyladenosine biosynthesis protein;putative translation factor	0.00344533	0.00372022	0.00386908	0.00343667	0.00405445	0.00413302	0.0044396	0.00429839	0.0044351	0.0041438	0.00430415	0.00446767	0.00383486	0.00467107	0.00424022	0.00387666
K07645	two-component system, OmpR family, sensor histidine kinase QseC [EC:2.7.13.3]	7.68427e-05	0.000625123	0.000612049	0.000353148	0.00137644	0.00132759	0.00117062	0.00120629	0.00118915	0.00107809	0.00115588	0.00127288	0.000332094	0.00130894	0.00078508	0.0006605
K07665	two-component system, OmpR family, copper resistance phosphate regulon response regulator CusR	0.00275065	0.00174355	0.00154009	0.0018654	0.000302568	0.000199013	0.000344661	0.000285477	0.000583518	0.000833259	0.000608762	0.000343449	0.000633751	0.000383258	0.000501021	0.000607901
K07673	two-component system, NarL family, nitrate/nitrite sensor histidine kinase NarX [EC:2.7.13.3]	2.16371e-05	0.000335571	0.00030286	0.000198123	0.000988012	0.00104377	0.000893417	0.000861124	0.000354339	0.000521161	0.000484721	0.000572302	5.7253e-05	0.000118344	0.000121393	0.000358808
K07684	two-component system, NarL family, nitrate/nitrite response regulator NarL	2.16371e-05	0.000336221	0.00030286	0.000198498	0.000988033	0.00104377	0.000893417	0.000861124	0.000354534	0.000521318	0.00048486	0.000572433	5.80243e-05	0.000118956	0.000122266	0.00036045
K07718	two-component system, sensor histidine kinase YesM [EC:2.7.13.3]	0.00175592	0.00154112	0.00151145	0.00158386	0.000590289	0.000695619	0.000698326	0.000713498	0.00106315	0.00112978	0.00104437	0.000873113	0.00150626	0.000984096	0.0014688	0.00145068
K07720	two-component system, response regulator YesN	0.00202803	0.00153609	0.0016086	0.00174367	0.000451213	0.000455626	0.000514939	0.000470895	0.000796265	0.000988997	0.000853356	0.000661716	0.0013299	0.000719547	0.00110374	0.00114378
K07729	putative transcriptional regulator	0.00100045	0.00111021	0.00128607	0.00123148	0.000841604	0.000984779	0.00085687	0.00114523	0.00169888	0.00106314	0.00144239	0.00130011	0.00296173	0.00206831	0.00292599	0.00289229
K07735	putative transcriptional regulator	0.000112071	0.00065582	0.000626037	0.000384071	0.00139138	0.00137028	0.00121198	0.00121927	0.0012067	0.00109331	0.0011673	0.00128762	0.000336458	0.00132075	0.00079924	0.00067208
K07862	serine/threonine transporter	0.000596349	0.00106498	0.00108084	0.000950449	0.00167906	0.00168006	0.00150655	0.00159806	0.00183284	0.00141136	0.00165109	0.00171554	0.00137215	0.0019311	0.00169981	0.00161609
K08070	2-alkenal reductase [EC:1.3.1.74]	0.00175878	0.00115706	0.00103627	0.00124761	0.000221236	0.000317438	0.000269301	0.000216593	0.000406968	0.000558048	0.000456453	0.000252269	0.000494364	0.000308406	0.000402919	0.000445641
K08082	two-component system, LytT family, sensor histidine kinase AlgZ [EC:2.7.13.3]	2.14161e-05	0.000334796	0.000302142	0.000197454	0.00098436	0.000941402	0.000867652	0.000856535	0.000349905	0.000507991	0.000482802	0.000567893	5.55935e-05	0.000117661	0.000120798	0.000357452
K08084	type IV fimbrial biogenesis protein FimT	2.14387e-05	0.000331596	0.000301678	0.00019777	0.000984391	0.00102993	0.0008877	0.000854518	0.000350738	0.000502223	0.00047651	0.000562784	5.70989e-05	0.000117318	0.000121155	0.000358064
K08159	MFS transporter, DHA1 family, L-arabinose/isopropyl-beta-D-thiogalactopyranoside export protein	0.000202734	0.000394323	0.000374597	0.000422539	0.00102089	0.00103073	0.000909452	0.000892042	0.000457085	0.000558238	0.000544213	0.000621573	0.000295193	0.000172279	0.000176224	0.00041436
K08223	MFS transporter, FSR family, fosmidomycin resistance protein	0.00121121	0.000776471	0.00095408	0.00124126	0.000431457	0.000254676	0.000398228	0.0005181	0.000868867	0.000478182	0.000721288	0.000591729	0.00208268	0.00135473	0.00162523	0.00140751
K08281	nicotinamidase/pyrazinamidase [EC:3.5.1.19 3.5.1.-]	0.00237698	0.00252699	0.0027395	0.00260297	0.00317148	0.00330452	0.00368406	0.00369873	0.00251865	0.00293669	0.0027849	0.00299948	0.00337437	0.00246915	0.00294052	0.00301208
K08289	phosphoribosylglycinamide formyltransferase 2 [EC:2.1.2.2]	0.00152208	0.00124295	0.00128945	0.00143848	0.000772497	0.000539055	0.000663586	0.000862089	0.00143284	0.00118907	0.00130346	0.00123936	0.0019379	0.00225016	0.00190982	0.00132174
K08302	tagatose 1,6-diphosphate aldolase [EC:4.1.2.40]	0.00175221	0.00108267	0.000922081	0.00116363	0.000118551	8.02158e-05	0.000144606	0.000109549	0.000235056	0.000499644	0.000301494	0.000138537	0.000215127	0.000107619	0.000124585	0.00020067
K08304	membrane-bound lytic murein transglycosylase A [EC:3.2.1.-]	7.68427e-05	0.000629518	0.000613172	0.000354067	0.00137702	0.00133647	0.00116996	0.00120452	0.001188	0.00110145	0.00115817	0.00127109	0.000331987	0.00130847	0.000787224	0.000661635
K08305	membrane-bound lytic murein transglycosylase B [EC:3.2.1.-]	7.69088e-05	0.000629518	0.000613215	0.000353942	0.00138018	0.00134262	0.00117509	0.00120972	0.00119051	0.00108113	0.00116	0.00127554	0.000333122	0.00130922	0.000785342	0.00066132
K08311	putative (di)nucleoside polyphosphate hydrolase [EC:3.6.1.-]	0.000286149	0.000754832	0.000710161	0.00064514	0.0014151	0.0013868	0.00124271	0.00124009	0.00129325	0.00114057	0.00122356	0.00133558	0.000552757	0.0013684	0.000848436	0.000723523
K08324	aldehyde dehydrogenase family protein [EC:1.2.1.-]	2.135e-05	0.000330373	0.000301002	0.000196893	0.000982947	0.000928846	0.000864835	0.000854402	0.000349228	0.000505069	0.000478915	0.000565671	5.55935e-05	0.000117661	0.000120798	0.000356743
K08369	MFS transporter, putative metabolite:H+ symporter	0.00014855	0.000434359	0.000407649	0.000299796	0.0010461	0.00107289	0.00096392	0.000994491	0.000481533	0.000678951	0.000608697	0.000698882	0.000167632	0.000186228	0.000260837	0.000537422
K08963	methylthioribose-1-phosphate isomerase [EC:5.3.1.23]	0.00131922	0.000904211	0.000917361	0.00100075	0.000240326	0.00014019	0.000225289	0.00021785	0.000400136	0.000513197	0.000406688	0.000286962	0.000695519	0.000357598	0.000504717	0.000581716
K08973	putative membrane protein	0.000247633	0.000512506	0.000410464	0.000495022	0.00105473	0.00124161	0.000995928	0.00091095	0.000480538	0.000629951	0.000582496	0.000651511	0.000281989	0.000192549	0.000206579	0.000439906
K08989	putative membrane protein	0.000221654	0.000458442	0.000506673	0.000384427	0.00108528	0.00106955	0.000966273	0.000976197	0.000562388	0.000617514	0.000642077	0.000708757	0.000419703	0.000333845	0.000431887	0.000653278
K08999	hypothetical protein	0.00132227	0.000856589	0.000783415	0.00105254	0.000289517	0.000345824	0.000292892	0.000364152	0.000502597	0.000394837	0.000476984	0.000400236	0.00152062	0.00103026	0.00118787	0.000946377
K09001	anhydro-N-acetylmuramic acid kinase [EC:2.7.1.-];anhydro-N-acetylmuramic acid kinase [EC:2.7.1.170]	8.99893e-05	0.000635735	0.000619859	0.000356761	0.00139558	0.00138292	0.00121398	0.00122239	0.00120774	0.00112002	0.00117221	0.00128774	0.000336168	0.00131552	0.000797214	0.000670825
K09002	hypothetical protein	0.000860716	0.00071858	0.000881751	0.00100048	0.000382805	0.000301807	0.000299172	0.000451661	0.000778801	0.000467945	0.000678338	0.00056887	0.00184023	0.00120163	0.00163969	0.00145643
K09007	hypothetical protein	0.000157101	0.000358843	0.000330137	0.000234783	0.00103239	0.00102776	0.000880584	0.000876831	0.000369145	0.000514513	0.000496205	0.000574308	8.11224e-05	0.000136812	0.000133078	0.000382462
K09008	hypothetical protein	2.16371e-05	0.000335652	0.00030286	0.000198332	0.000988738	0.00101656	0.000870982	0.000861256	0.00035356	0.00051019	0.00048422	0.000569637	5.7253e-05	0.000118344	0.000121472	0.000358851
K09117	hypothetical protein	0.000897102	0.00095672	0.00100594	0.00100634	0.00135506	0.00156972	0.00165476	0.00144369	0.000987308	0.000979916	0.00103809	0.00117374	0.000950164	0.000547885	0.000721161	0.000979424
K09157	hypothetical protein	0.000911296	0.00136793	0.00139898	0.0012331	0.00175972	0.00173005	0.00157764	0.00171754	0.00196818	0.00168204	0.00179337	0.00184807	0.00164889	0.00206706	0.00194116	0.0018824
K09158	hypothetical protein	9.3466e-05	0.000687453	0.000624033	0.000359437	0.00140535	0.00155971	0.00125406	0.00122727	0.00121177	0.00111403	0.00119072	0.00129473	0.000337305	0.0013303	0.000811553	0.000685037
K09159	hypothetical protein	7.69088e-05	0.000629444	0.000613189	0.000353917	0.00137928	0.0013688	0.0011966	0.00121106	0.00118988	0.00108401	0.00115981	0.00127531	0.000332094	0.00130894	0.000785199	0.000661304
K09471	gamma-glutamylputrescine oxidase [EC:1.4.3.-]	7.64893e-05	0.000624164	0.000611288	0.000352354	0.00136928	0.00124558	0.00116266	0.00119509	0.00118238	0.00105895	0.00114976	0.0012628	0.000330126	0.00130723	0.000784169	0.000658961
K09474	acid phosphatase (class A) [EC:3.1.3.2]	0.00125846	0.000842641	0.000882712	0.00122295	0.000412369	0.000386052	0.000394887	0.000496826	0.000746934	0.000425308	0.000680864	0.000538856	0.0022873	0.00160556	0.00183544	0.00147249
K09686	antibiotic transport system permease protein	0.0052481	0.00487066	0.00508043	0.00505105	0.0028468	0.00356498	0.00375061	0.00398475	0.00471155	0.00484699	0.00457695	0.00446887	0.00695638	0.00518757	0.00617907	0.00568987
K09691	lipopolysaccharide transport system ATP-binding protein	0.00156145	0.00132239	0.00128211	0.00141349	0.000327613	0.000281738	0.000366437	0.000407157	0.000473266	0.000966995	0.000598368	0.000480124	0.00078838	0.000320758	0.000540776	0.000614415
K09762	hypothetical protein	0.00185349	0.00152072	0.00157248	0.00162796	0.000673526	0.000688901	0.000770356	0.000874435	0.00114994	0.00125061	0.00113506	0.000971738	0.0016396	0.000973182	0.00147255	0.00159229
K09773	hypothetical protein	0.000278422	0.000572327	0.000627447	0.000468092	0.00119519	0.00122752	0.00111155	0.00112721	0.000756662	0.000747041	0.000833698	0.000861199	0.000719797	0.000563115	0.000740496	0.00105501
K09774	lipopolysaccharide export system protein LptA	0.000286525	0.000755485	0.000710668	0.000645995	0.00141344	0.00138484	0.001239	0.00123561	0.0012914	0.00115851	0.00122209	0.00133152	0.000553239	0.00136898	0.000850872	0.000724922
K09781	hypothetical protein	0.000374516	0.00094769	0.000936788	0.000689176	0.00152416	0.0014271	0.00135665	0.00140904	0.00134721	0.00142488	0.00138771	0.00147659	0.000644088	0.001427	0.000971876	0.000839843
K09788	hypothetical protein	2.89538e-05	0.000332307	0.000302015	0.000197268	0.000983053	0.00102471	0.000886069	0.00085117	0.000349329	0.000501928	0.000475751	0.000562599	5.67518e-05	0.000117318	0.000121115	0.000358029
K09792	hypothetical protein	0.000235871	0.000469637	0.000401495	0.000489638	0.00103968	0.00108491	0.000962001	0.000901014	0.00047359	0.000588636	0.000559789	0.000644232	0.000279702	0.000192079	0.000209098	0.000436416
K09793	hypothetical protein	0.000313758	0.000634401	0.000597363	0.000515222	0.00113961	0.00113137	0.00105021	0.00107401	0.000523573	0.000864463	0.00068265	0.000778617	0.000341684	0.000240057	0.000309232	0.000534823
K09794	hypothetical protein	0.000285972	0.000754506	0.000707062	0.000638139	0.00141124	0.00137861	0.00123673	0.00123703	0.0012758	0.00113529	0.00121688	0.00132685	0.000550927	0.00136713	0.000847326	0.000721181
K09795	hypothetical protein	2.35044e-05	0.000331993	0.000302566	0.000199289	0.000982737	0.00102302	0.000885087	0.000850549	0.00034847	0.000490967	0.000475053	0.000559053	5.69253e-05	0.000118156	0.000121799	0.000359071
K09796	hypothetical protein	0.000236515	0.000461752	0.000397084	0.000487305	0.00102544	0.00103775	0.000917772	0.000891197	0.000457311	0.000566748	0.000547578	0.000629981	0.000276275	0.000177233	0.000184867	0.00042069
K09801	hypothetical protein	7.68427e-05	0.000625204	0.000612049	0.000353356	0.00137937	0.00136012	0.00119534	0.00120948	0.00118962	0.00107827	0.00115601	0.00127318	0.000333076	0.00130894	0.000785199	0.000660596
K09802	hypothetical protein	0.00138632	0.00106242	0.00104328	0.00125159	0.000667915	0.00049291	0.000561635	0.000634357	0.00134243	0.000900955	0.0011612	0.00107412	0.00180508	0.00208011	0.00180952	0.0012324
K09805	hypothetical protein	0.000519522	0.000254915	0.000316326	0.000499689	0.000161791	9.44846e-05	0.000121217	0.000169337	0.000291571	0.00013605	0.000263369	0.000178305	0.00110256	0.000692762	0.000850448	0.00069233
K09806	hypothetical protein	0.000143296	0.000438698	0.000454545	0.000364416	0.00101462	0.00102705	0.000888554	0.000866956	0.000400739	0.000587203	0.000538459	0.000609778	0.000146312	0.000141162	0.000170514	0.000419204
K09815	zinc transport system substrate-binding protein	0.00301791	0.00259119	0.0025544	0.00274807	0.0013135	0.0013087	0.0014379	0.00150504	0.00248999	0.00223635	0.00226578	0.00204254	0.00253203	0.00258846	0.00268637	0.002421
K09816	zinc transport system permease protein	0.00328154	0.00265062	0.00259726	0.00289007	0.00117054	0.00106489	0.0012642	0.0012746	0.00223304	0.00209927	0.00205732	0.00183697	0.00238637	0.00232004	0.00230681	0.00205545
K09817	zinc transport system ATP-binding protein [EC:3.6.3.-]	0.00250013	0.0021564	0.00217879	0.00235067	0.00111889	0.00102872	0.00119748	0.00122458	0.00213367	0.00188264	0.00191874	0.00177704	0.00231131	0.00227993	0.00226425	0.00197652
K09823	Fur family transcriptional regulator, zinc uptake regulator	2.5558e-05	0.000336314	0.000306918	0.000202434	0.000991572	0.0010481	0.000895534	0.000866083	0.000355694	0.000510862	0.0004857	0.000570272	6.11871e-05	0.000119451	0.000122116	0.000360614
K09825	Fur family transcriptional regulator, peroxide stress response regulator	0.00255236	0.00171751	0.00172578	0.00217215	0.000561394	0.000505519	0.0005907	0.000592923	0.00113468	0.00092081	0.00101477	0.000768511	0.00263711	0.00144343	0.00191912	0.00188408
K09857	hypothetical protein	2.16371e-05	0.000335469	0.00030286	0.000198332	0.000988617	0.00101548	0.000870632	0.000861223	0.00035356	0.000510014	0.00048422	0.000569584	5.7253e-05	0.000118344	0.000121472	0.000358851
K09862	hypothetical protein	7.66879e-05	0.000628588	0.000612767	0.000353542	0.00137609	0.00129627	0.00119424	0.00120793	0.00118752	0.00107871	0.00115913	0.00127364	0.000330782	0.00130826	0.000784565	0.00065994
K09889	ribosome-associated protein;hypothetical protein	7.67764e-05	0.000629444	0.000613147	0.000353938	0.0013774	0.00136812	0.0011939	0.00120686	0.00118823	0.00107563	0.00115609	0.00127065	0.000332941	0.00130793	0.000784882	0.0006612
K09890	alternative ribosome-rescue factor;hypothetical protein	7.64893e-05	0.000624164	0.000611584	0.000352981	0.00137069	0.00125054	0.00116431	0.00119859	0.00118387	0.0010594	0.00115088	0.00126375	0.000330628	0.00130723	0.000784209	0.000659101
K09926	hypothetical protein	2.16371e-05	0.000335652	0.00030286	0.000198332	0.000990683	0.00104837	0.000894947	0.000863708	0.000353976	0.000510352	0.00048431	0.000569673	5.82347e-05	0.000118344	0.000121472	0.000358877
K09929	hypothetical protein	7.65774e-05	0.000628914	0.000609389	0.000346064	0.00136726	0.00132157	0.00116065	0.00119506	0.00116701	0.00106196	0.00114746	0.00125815	0.000329582	0.00130598	0.000783148	0.000658419
K09930	hypothetical protein	7.67098e-05	0.000628914	0.000609431	0.000346064	0.00137057	0.00132549	0.00116458	0.00119989	0.00116914	0.00106736	0.00115128	0.00126288	0.000329736	0.001307	0.000783465	0.000658524
K09941	hypothetical protein	2.16371e-05	0.000335652	0.00030286	0.000198332	0.00098817	0.00101348	0.000870243	0.000857234	0.000352575	0.000499141	0.000483659	0.000566627	5.7253e-05	0.000118344	0.000121432	0.000358851
K09943	hypothetical protein	0.000434969	0.000580792	0.000491553	0.000775084	0.00105624	0.00103623	0.000957919	0.000915296	0.000557387	0.000618239	0.00060082	0.000682465	0.000493721	0.000235991	0.000247162	0.000480694
K09952	hypothetical protein	0.000869289	0.00126301	0.0011745	0.00100976	0.00163887	0.00163284	0.00150986	0.00151646	0.00152929	0.0015175	0.0015022	0.00158035	0.00100061	0.00160669	0.00123799	0.00114987
K09963	hypothetical protein	0.0018948	0.0012633	0.00115273	0.00136853	0.00019343	0.00016071	0.000225724	0.000195775	0.000361265	0.000643262	0.000428908	0.000266491	0.000404463	0.000205445	0.00026386	0.000386561
K09974	hypothetical protein	0.000356668	0.00056883	0.000554644	0.000650119	0.00103958	0.000951692	0.000923832	0.000889552	0.000483632	0.000631574	0.000593463	0.000658534	0.000373687	0.000206513	0.000244311	0.000482983
K09977	hypothetical protein	2.15709e-05	0.000331229	0.00030172	0.00019777	0.000987325	0.00100401	0.000868165	0.000859123	0.000352882	0.000507269	0.000480334	0.000567416	5.7253e-05	0.000118344	0.000121472	0.000358143
K09979	hypothetical protein	0.000230635	0.000456026	0.000401182	0.000495092	0.00101806	0.000946756	0.000911438	0.000881259	0.000468072	0.000557975	0.000545512	0.000629369	0.000276843	0.000178036	0.000185254	0.000421262
K10036	glutamine transport system substrate-binding protein	0.000585965	0.000406566	0.000618045	0.000580569	0.000263843	0.000127717	0.000229434	0.000293837	0.000557268	0.000264132	0.000452201	0.000354514	0.00109857	0.000626031	0.000919116	0.000961759
K10041	putative glutamine transport system ATP-binding protein [EC:3.6.3.-]	0.00106777	0.00186327	0.00177892	0.00161527	0.00286745	0.00282246	0.00262197	0.00273241	0.0023572	0.00240786	0.00238907	0.00259965	0.00154325	0.00209152	0.00193223	0.00204245
K10112	maltose/maltodextrin transport system ATP-binding protein	0.00208031	0.00151661	0.00140932	0.00153488	0.000433588	0.000439885	0.000465017	0.000500654	0.000809319	0.00093896	0.000825661	0.000605671	0.0011257	0.000731852	0.00106917	0.00124498
K10206	LL-diaminopimelate aminotransferase [EC:2.6.1.83]	0.00113169	0.000831891	0.000868234	0.00106593	0.000302956	0.000161509	0.00027765	0.000332224	0.0006041	0.000426407	0.000530218	0.000424782	0.00178797	0.00101888	0.00133658	0.0011797
K10439	ribose transport system substrate-binding protein	0.00147389	0.001577	0.00196388	0.00174494	0.000858248	0.000536714	0.000772127	0.000823983	0.00161257	0.00162638	0.00152745	0.00142314	0.00208834	0.00194208	0.00187759	0.00167747
K10670	glycine reductase [EC:1.21.4.2]	0.00427534	0.00284694	0.00249085	0.00292053	0.000381677	0.000275756	0.000479935	0.000360773	0.000682931	0.0013853	0.000869604	0.000473071	0.00077409	0.000343595	0.000435025	0.00063063
K10672	betaine reductase [EC:1.21.4.4]	0.00166721	0.00104329	0.000913312	0.0011135	0.000151476	0.000117121	0.000190416	0.000149814	0.000267059	0.000508896	0.000337734	0.000189082	0.000238757	0.000113602	0.000131994	0.000232699
K10678	nitroreductase [EC:1.-.-.-]	2.22557e-05	0.000331921	0.000302058	0.000197833	0.000991655	0.00104254	0.000892838	0.000865633	0.000355313	0.000496999	0.000480952	0.0005652	5.88701e-05	0.000118439	0.000121551	0.000358361
K10763	DnaA-homolog protein	7.69088e-05	0.000629444	0.000613189	0.000353917	0.00137928	0.0013688	0.0011966	0.00121106	0.00118988	0.00108085	0.00115981	0.00127531	0.000332094	0.00130894	0.000785199	0.000661304
K10764	O-succinylhomoserine sulfhydrylase [EC:2.5.1.-]	2.66722e-05	0.000340988	0.000308707	0.00020055	0.00100317	0.00105779	0.000910246	0.00087313	0.000369521	0.000523055	0.000493789	0.000581202	6.07486e-05	0.000124069	0.000130635	0.000367401
K11031	thiol-activated cytolysin	0.000596957	0.000480178	0.000556078	0.000556501	0.000208688	0.000165113	0.000239248	0.000291672	0.000415573	0.000289538	0.000378373	0.000381003	0.00132032	0.000936901	0.0010688	0.000808659
K11065	thiol peroxidase, atypical 2-Cys peroxiredoxin [EC:1.11.1.15]	0.00227962	0.00227478	0.00221163	0.00215568	0.00205557	0.00224815	0.0023258	0.00224373	0.00245554	0.00230285	0.00233044	0.00235031	0.00168677	0.00217585	0.00203264	0.00207237
K11073	putrescine transport system substrate-binding protein	2.12177e-05	0.000330638	0.00030096	0.000197101	0.000981043	0.000927805	0.000861585	0.000851661	0.000346325	0.000488876	0.000474591	0.000558333	5.54393e-05	0.000116635	0.00012056	0.000356708
K11074	putrescine transport system permease protein	2.15709e-05	0.000331229	0.00030172	0.00019777	0.000987325	0.00100401	0.000868165	0.000859123	0.000352882	0.000507269	0.000480334	0.000567416	5.7253e-05	0.000118344	0.000121472	0.000358143
K11075	putrescine transport system permease protein	2.15709e-05	0.000331229	0.00030172	0.00019777	0.000987325	0.00100401	0.000868165	0.000859123	0.000352882	0.000507269	0.000480334	0.000567416	5.7253e-05	0.000118344	0.000121472	0.000358143
K11076	putrescine transport system ATP-binding protein	2.15709e-05	0.000331229	0.00030172	0.00019777	0.000987325	0.00100401	0.000868165	0.000859123	0.000352882	0.000507269	0.000480334	0.000567416	5.7253e-05	0.000118344	0.000121472	0.000358143
K11089	60 kDa SS-A/Ro ribonucleoprotein	2.135e-05	0.000330373	0.000301002	0.000196768	0.000983996	0.000929072	0.000864926	0.000852571	0.000348597	0.000493847	0.000478085	0.000561883	5.6421e-05	0.000117661	0.000120758	0.000356638
K11107	ferredoxin	7.66658e-05	0.000624878	0.00060895	0.000346355	0.0013737	0.00134781	0.00118815	0.00120413	0.00117173	0.00107598	0.00114924	0.00126441	0.000330264	0.00130766	0.00078409	0.000658254
K11202	PTS system, fructose-specific IIB-like component [EC:2.7.1.69]	0.00162271	0.000996628	0.000846861	0.00108631	0.000109025	7.30672e-05	0.000138534	9.96936e-05	0.000214463	0.00044367	0.000277885	0.000121422	0.000155647	8.344e-05	8.77773e-05	0.000157965
K11203	PTS system, fructose-specific IIC-like component	0.0016876	0.00107187	0.000913766	0.00114168	0.000120058	8.6158e-05	0.000149502	0.000114004	0.000239861	0.00047881	0.000300752	0.000142785	0.000211497	0.000115007	0.000129392	0.000202527
K11707	manganese/zinc/iron transport system substrate-binding protein	0.00140817	0.000944065	0.000990621	0.00109693	0.000276256	0.000200826	0.000328272	0.00025647	0.000494138	0.000560506	0.000517979	0.000365851	0.000732795	0.000403993	0.000584703	0.000625721
K11708	manganese/zinc/iron transport system permease protein	0.00140817	0.000944065	0.000990621	0.00109693	0.000276146	0.000200371	0.000328264	0.000256437	0.000493366	0.000560506	0.000517973	0.000365851	0.000732795	0.000403993	0.000584703	0.000625721
K11710	manganese/zinc/iron transport system ATP- binding protein	0.00140817	0.000944065	0.000990621	0.00109693	0.000276146	0.000200371	0.000328264	0.000256437	0.000493366	0.000560506	0.000517973	0.000365851	0.000732795	0.000403993	0.000584703	0.000625721
K11720	lipopolysaccharide export system permease protein	0.000286149	0.000754832	0.000710161	0.00064514	0.0014151	0.0013868	0.00124271	0.00124009	0.00129325	0.00113741	0.00122356	0.00133558	0.000552757	0.0013684	0.000848436	0.000723523
K11741	quaternary ammonium compound-resistance protein SugE	0.000293508	0.000572873	0.000470281	0.000558248	0.00108737	0.00118685	0.0010385	0.000964559	0.000579885	0.000679237	0.000664299	0.000740813	0.000338977	0.000243206	0.000275574	0.000544315
K12262	cytochrome b561	2.16371e-05	0.000335836	0.00030286	0.000198207	0.000990186	0.00104731	0.000894921	0.000861877	0.000353873	0.000513351	0.00048395	0.00056889	5.80805e-05	0.000118344	0.000121472	0.000358772
K12410	NAD-dependent deacetylase [EC:3.5.1.-]	0.00331828	0.0026568	0.00274849	0.00283643	0.0014551	0.00135659	0.00180745	0.00177669	0.00235657	0.00236908	0.00229746	0.00218573	0.00308934	0.00291276	0.00283199	0.00226935
K12500	thioesterase III [EC:3.1.2.-]	2.15709e-05	0.000331229	0.00030172	0.00019777	0.000987325	0.00100401	0.000868165	0.000859123	0.000352882	0.000507269	0.000480334	0.000567416	5.7253e-05	0.000118344	0.000121472	0.000358143
K12524	bifunctional aspartokinase/homoserine dehydrogenase 1 [EC:2.7.2.4 1.1.1.3];bifunctional aspartokinase / homoserine dehydrogenase 1 [EC:2.7.2.4 1.1.1.3]	0.00192183	0.00175025	0.00169602	0.00186558	0.00115848	0.00121961	0.000974267	0.00108591	0.00238736	0.00163169	0.00204513	0.00193644	0.00309086	0.0039332	0.00327422	0.00220989
K12942	aminobenzoyl-glutamate transport protein	0.00225801	0.00129104	0.00123841	0.00172435	0.000395123	0.000324159	0.000464877	0.000465312	0.000699179	0.000631824	0.000709298	0.000544962	0.00155767	0.00109383	0.00126243	0.00107646
K13015	UDP-N-acetyl-D-glucosamine dehydrogenase [EC:1.1.1.-]	2.135e-05	0.000330373	0.000301002	0.000196768	0.000982755	0.000928026	0.00086446	0.000854304	0.000349146	0.000504735	0.000478556	0.000564846	5.54393e-05	0.000117661	0.000120798	0.000356638
K13038	phosphopantothenoylcysteine decarboxylase / phosphopantothenate--cysteine ligase [EC:4.1.1.36 6.3.2.5]	0.00507187	0.00482406	0.00512945	0.00513104	0.00467192	0.00478092	0.00513258	0.00507148	0.00535372	0.0050744	0.00521796	0.00535014	0.00609513	0.00597065	0.00584363	0.0052295
K13542	uroporphyrinogen III methyltransferase / synthase [EC:2.1.1.107 4.2.1.75]	0.0026698	0.00176441	0.00200206	0.00217403	0.000733082	0.000741271	0.00117378	0.00101132	0.00124074	0.00144476	0.00128232	0.00109293	0.0013952	0.000837134	0.00127575	0.00142853
K13628	iron-sulfur cluster assembly protein	8.51561e-05	0.000640415	0.00062743	0.000360276	0.00140455	0.00140167	0.00123577	0.00124484	0.00123474	0.00114905	0.00118561	0.00131469	0.000351318	0.00132927	0.000813973	0.000699543
K13634	LysR family transcriptional regulator, cys regulon transcriptional activator	7.68427e-05	0.000625204	0.000612049	0.000353356	0.00137881	0.00133111	0.00117258	0.00120755	0.00118962	0.00107827	0.00115601	0.00127318	0.000333076	0.00130894	0.000785199	0.00066057
K13771	Rrf2 family transcriptional regulator, nitric oxide-sensitive transcriptional repressor	2.77228e-05	0.000365973	0.000346308	0.000223491	0.00104519	0.00116465	0.000985271	0.000992784	0.000469891	0.000656335	0.000564486	0.000685526	0.000126336	0.000178888	0.000240253	0.000504042
K13788	phosphate acetyltransferase [EC:2.3.1.8]	0.000426982	0.000757132	0.000711473	0.000757077	0.00122763	0.00146533	0.00120013	0.00121315	0.000721085	0.00101525	0.000849862	0.000920017	0.00061895	0.000339755	0.00045952	0.000709129
K13821	proline dehydrogenase / delta 1-pyrroline-5-carboxylate dehydrogenase [EC:1.5.99.8 1.5.1.12]	0.000662114	0.00160921	0.00159631	0.00122508	0.00279869	0.00285681	0.00256433	0.00272446	0.00209096	0.00251918	0.00222746	0.00242541	0.0010802	0.0017539	0.0014751	0.00158935
K13893	microcin C transport system substrate-binding protein	2.14161e-05	0.000334796	0.000302142	0.000197454	0.00098436	0.000941402	0.000867652	0.000856535	0.000349905	0.000507991	0.000482802	0.000567893	5.55935e-05	0.000117661	0.000120798	0.000357452
K13894	microcin C transport system permease protein	2.14161e-05	0.000334796	0.000302142	0.000197454	0.00098436	0.000941402	0.000867652	0.000856535	0.000349905	0.000507991	0.000482802	0.000567893	5.55935e-05	0.000117661	0.000120798	0.000357452
K13895	microcin C transport system permease protein	2.14161e-05	0.000334796	0.000302142	0.000197454	0.00098437	0.000941587	0.000867678	0.000856567	0.000349916	0.000508461	0.000482812	0.000568048	5.56707e-05	0.000117966	0.000120996	0.000357626
K13896	microcin C transport system ATP-binding protein	2.12839e-05	0.000334796	0.0003021	0.000197454	0.000981047	0.000937486	0.000863727	0.0008517	0.000347781	0.000502592	0.000478978	0.000563166	5.54393e-05	0.000116635	0.000120481	0.000357347
K13953	alcohol dehydrogenase, propanol-preferring [EC:1.1.1.1]	0.000879429	0.000869951	0.000773561	0.000764985	0.00110434	0.00109027	0.00102497	0.00103222	0.000560487	0.000895422	0.000701942	0.000725984	0.000198798	0.000220126	0.00028841	0.000590277
K13990	glutamate formiminotransferase / formiminotetrahydrofolate cyclodeaminase [EC:2.1.2.5 4.3.1.4]	0.00101735	0.000740136	0.000902832	0.0010507	0.00038517	0.000260151	0.000402597	0.000488587	0.000734477	0.00044932	0.000671478	0.000603725	0.0024712	0.00166978	0.00195435	0.00153429
K14058	tRNA 2-thiocytidine biosynthesis protein TtcA	7.69751e-05	0.000629444	0.000613189	0.000354042	0.0013822	0.00137217	0.00119781	0.00121175	0.00119033	0.0011069	0.00116198	0.00127567	0.000333076	0.00130923	0.000787398	0.000661724
K14155	cystathione beta-lyase [EC:4.4.1.8]	0.00444602	0.00328518	0.00338449	0.00401531	0.0012252	0.000976007	0.00132173	0.00145859	0.00208193	0.00219312	0.00208771	0.00174674	0.00403355	0.00231998	0.00310724	0.00300595
K14267	N-succinyldiaminopimelate aminotransferase [EC:2.6.1.17]	2.91522e-05	0.000336588	0.000303536	0.000198373	0.000988789	0.00101664	0.00087119	0.000861703	0.00035395	0.000510426	0.00048437	0.00056996	5.73687e-05	0.000118649	0.000121948	0.000359444
K14414	transcriptional regulatory protein RtcR	2.135e-05	0.000330373	0.000301298	0.00019727	0.000985192	0.000931708	0.000865897	0.000854164	0.000349893	0.000493906	0.000478824	0.000561954	5.6768e-05	0.000117661	0.000120798	0.000356673
K14682	amino-acid N-acetyltransferase [EC:2.3.1.1]	2.1814e-05	0.000335237	0.000302463	0.000198565	0.000987236	0.000974309	0.000892247	0.000860897	0.000351586	0.000508299	0.000483852	0.000568581	5.63338e-05	0.000118618	0.000121257	0.000357799
K14742	hypothetical protease [EC:3.4.-.-]	0.000871711	0.00143025	0.00158074	0.00116209	0.00184218	0.00191662	0.00202444	0.00192368	0.00186979	0.00189308	0.00186253	0.0019919	0.00126483	0.00175766	0.00146277	0.00139418
